# Supplementary material for: A combination approach of pseudotime analysis and mathematical modeling for understanding drug-resistant mechanisms
Source: Sci Rep. 2021 Sep 16;11:18511. doi: 10.1038/s41598-021-97887-z (PMC8445918; doi:10.1038/s41598-021-97887-z)
Supplement: Supplementary file 2 — Supplementary Table S1. [file 41598_2021_97887_MOESM2_ESM.xlsx]

## Sheet: TableS1_scaledDATA_6
gene_id	week0	week1	week2	week3	week4	week5	week6	week7	week8	week9	week10	week11	week12	gene_name	cluster
ENSG00000187634	0.647107	0.968691	1.09064	1.45102	0.970458	-0.579653	0.506563	-0.159753	-0.38292	-0.65326	-0.992268	-1.18704	-1.67958	SAMD11	F
ENSG00000188976	1.82649	-1.32565	-1.5074	-0.531292	-1.65583	0.213983	0.326271	0.532932	0.863198	0.313134	0.290837	0.454845	0.198473	NOC2L	B
ENSG00000187583	-1.86271	-1.41258	-0.670415	0.288064	-0.598967	0.281335	1.38412	1.11896	1.13373	0.660562	0.421077	-0.0387507	-0.704425	PLEKHN1	C
ENSG00000187642	-1.77389	-1.04113	0.116054	0.438364	-0.689055	-0.0796912	1.68763	1.10492	1.13072	0.443189	0.198835	-0.36824	-1.16771	PERM1	C
ENSG00000188290	-0.763732	2.56012	-0.43999	0.247563	-0.344678	0.886644	0.582663	0.46756	0.100598	-0.381789	-0.849779	-0.77369	-1.29149	HES4	C
ENSG00000187608	-1.08828	-0.432552	0.611884	-1.11071	1.77308	0.999024	1.21478	0.360809	0.297818	-0.145256	-0.228581	-1.66216	-0.589858	ISG15	E
ENSG00000188157	-2.24385	0.460455	-0.656601	0.380267	-0.381031	-1.05389	0.675738	0.993543	1.56259	0.453793	0.567725	-0.0477242	-0.711021	AGRN	C
ENSG00000237330	-2.83004	-0.510828	-0.735534	-0.0582578	-0.176562	-0.15522	0.762901	0.527353	0.866682	0.665753	0.485934	0.869915	0.287902	RNF223	C
ENSG00000162571	-2.02064	-1.08147	-0.647769	0.199283	-0.751489	0.422174	0.401151	1.37128	0.332788	1.16515	1.2858	-0.06105	-0.615226	TTLL10	C
ENSG00000186891	-1.99076	-1.7071	-0.607438	-0.253877	-0.422256	-0.425709	0.691605	0.615754	0.966955	0.785121	0.649092	1.01794	0.68067	TNFRSF18	C
ENSG00000162572	-0.250939	1.02708	1.57363	1.15985	0.96602	-2.17179	-0.319933	-0.0795222	-0.296365	0.141967	-0.579111	-0.291183	-0.87971	SCNN1D	E
ENSG00000169962	1.22688	1.60847	0.765637	0.707084	1.20535	-0.694064	-0.0614429	-0.423689	-0.260329	-1.257	-1.24876	-0.418863	-1.14928	TAS1R3	F
ENSG00000162576	1.32777	2.27173	1.07554	0.492311	-0.15198	-0.75227	-0.552872	-0.436426	-0.850735	-0.370839	-0.222243	-0.856335	-0.973654	MXRA8	F
ENSG00000175756	1.76891	-0.947939	-1.12328	-0.613935	-2.05211	-0.444848	0.427805	0.643402	0.752428	0.388304	0.352462	0.675714	0.173084	AURKAIP1	B
ENSG00000221978	-2.14698	-0.681118	0.673728	-0.431692	1.13933	-1.53984	-0.0841133	0.777469	-0.0862383	0.77812	1.00104	0.624499	-0.0242044	CCNL2	E
ENSG00000215915	2.07409	1.24603	0.802463	0.653825	0.502506	0.193589	-0.429547	-0.602666	-0.82262	-0.639306	-1.12428	-0.637069	-1.21702	ATAD3C	F
ENSG00000197785	0.058472	-1.31677	-1.60001	-0.73707	-1.79059	0.336988	0.603161	0.968289	0.989249	0.658462	0.588789	0.688724	0.552303	ATAD3A	D
ENSG00000197530	-2.69388	0.310297	0.741938	0.553778	1.05655	-1.13586	0.373913	0.364605	0.628795	0.336486	0.368704	-0.285309	-0.620028	MIB2	E
ENSG00000189339	0.811906	1.27971	1.08996	1.2001	1.24424	-0.262233	0.0252375	-0.538903	-0.509842	-0.742561	-1.0452	-1.22272	-1.32971	SLC35E2B	F
ENSG00000215790	-0.976819	1.54685	1.10719	1.12451	1.63069	-0.532738	-0.281399	0.105716	-0.841917	-0.366657	-0.625785	-1.1784	-0.711246	SLC35E2A	E
ENSG00000178821	2.24666	0.347914	0.091174	0.155358	-1.07113	-0.48351	0.735203	0.788824	0.609736	-0.121571	-1.03852	-0.786592	-1.47354	TMEM52	F
ENSG00000187730	2.90481	0.923087	-0.228242	0.180721	-0.393566	0.0859847	-0.207477	-0.456498	-0.126925	-0.522462	-0.225313	-0.992047	-0.942073	GABRD	F
ENSG00000142611	2.06397	1.08584	0.420958	0.758342	0.183936	-0.179965	0.133767	0.309905	-0.225196	-0.685924	-1.05856	-1.25035	-1.55673	PRDM16	F
ENSG00000130762	2.44874	0.214418	-0.105287	0.483147	-1.52871	-0.932057	0.690653	0.309135	0.30914	-0.002027	-0.0672856	-0.610853	-1.20901	ARHGEF16	F
ENSG00000158109	2.01927	1.4043	0.812117	0.773901	0.173076	0.207628	-0.316365	-0.590403	-0.611291	-0.827815	-0.934003	-0.977598	-1.13282	TPRG1L	F
ENSG00000116213	2.80407	-0.267057	0.117946	0.657872	-1.20249	-0.689195	-0.00594691	0.0214944	0.222815	-0.197481	-0.254836	0.0349308	-1.24213	WRAP73	F
ENSG00000078900	1.15758	1.05751	0.575269	0.936659	0.43801	0.764429	0.551664	0.185827	-0.4656	-0.968509	-1.18682	-1.43385	-1.61217	TP73	E
ENSG00000235169	2.35758	1.31233	0.18268	0.165651	0.106688	-1.58564	0.502346	-0.662792	-0.339958	-0.892735	-0.14395	-0.44604	-0.556155	SMIM1	F
ENSG00000196581	-1.32571	-1.82646	-0.666062	-0.58518	-1.08654	0.192637	-0.00883453	0.674884	0.946675	0.779306	0.932839	1.2395	0.73294	AJAP1	D
ENSG00000116254	0.157531	-2.27795	0.155788	1.27669	-0.548599	1.35242	0.914156	0.442053	0.514211	-0.215785	-0.0623445	-0.540176	-1.16798	CHD5	B
ENSG00000158286	-3.0346	-0.514391	0.413491	0.408509	0.461099	-0.508922	0.172125	0.516928	0.33328	0.900401	0.643908	0.280489	-0.0723219	RNF207	C
ENSG00000158292	2.2765	0.418909	0.0782975	0.418369	-0.7834	0.784614	0.492543	0.507427	-0.217606	-0.608144	-0.804306	-0.84434	-1.71886	GPR153	F
ENSG00000097021	2.75292	-0.267595	-0.555084	-0.398676	-1.81592	0.29881	0.27025	0.328983	0.253231	-0.140254	-0.20078	-0.101249	-0.424633	ACOT7	A
ENSG00000069812	1.65709	1.57576	0.918592	0.853159	0.108762	0.194311	-0.19108	-0.274138	-0.629037	-0.764742	-0.941223	-1.13528	-1.37216	HES2	F
ENSG00000215788	1.10065	1.18651	1.15737	1.1169	0.835451	-0.923595	0.0376293	-0.150988	-0.719745	-0.00706183	-0.787223	-1.29792	-1.54797	TNFRSF25	F
ENSG00000171680	1.65335	1.42211	1.02418	0.604277	0.696707	-0.724398	0.0488992	-0.20053	-0.601951	-0.483068	-0.751195	-1.30263	-1.38576	PLEKHG5	F
ENSG00000162413	1.352	1.71706	0.215225	0.641292	0.899723	0.0465967	0.085092	0.0883422	-0.199258	-1.1181	-1.20723	-1.17323	-1.34751	KLHL21	F
ENSG00000049246	-0.433705	1.11094	0.599961	0.645179	1.89355	-0.338422	0.482332	-0.261777	-0.418535	0.101847	-0.177188	-2.07641	-1.12777	PER3	E
ENSG00000074800	1.02415	-2.16761	-1.56917	-0.387564	-0.921711	0.592247	0.266537	0.793091	1.05633	0.403328	0.490212	0.467599	-0.047437	ENO1	B
ENSG00000180758	-1.24022	-1.43545	-1.49842	-0.58874	-1.04519	0.862473	0.277476	0.687586	1.00296	0.680244	0.690477	1.10925	0.497556	GPR157	D
ENSG00000049239	-2.00983	1.50564	0.382076	1.2223	1.30313	0.451151	0.117769	0.0632331	-0.188192	-0.90052	-0.521236	-0.710385	-0.715128	H6PD	E
ENSG00000171621	2.05107	-1.48498	-1.79455	-0.68346	-0.244328	-0.528709	0.374988	-0.0102081	0.740532	0.247328	0.776065	0.442326	0.113932	SPSB1	B
ENSG00000171612	1.60045	-0.196365	-1.4882	-1.1012	-1.74642	1.2884	-0.223996	0.410353	0.0904116	0.275715	-0.24895	0.683641	0.656172	SLC25A33	B
ENSG00000188807	1.23141	-0.633458	-1.77172	-0.507505	-1.80158	0.519964	0.868188	1.09874	1.03804	0.039228	-0.0966059	0.25286	-0.237553	TMEM201	B
ENSG00000171608	1.9544	0.239344	-0.339421	1.18941	1.22975	-0.641145	-0.508701	-0.655582	0.628694	-0.0873389	-0.405496	-1.41088	-1.19303	PIK3CD	F
ENSG00000171603	-2.68179	-0.555846	-1.17974	-0.15745	0.0224981	0.51787	0.354342	0.759994	1.0154	0.495277	0.724244	0.536248	0.148957	CLSTN1	C
ENSG00000173614	1.53131	1.41513	0.79236	1.07902	1.01818	-0.7225	-0.148177	-0.737286	-0.611321	-0.818064	-0.698625	-1.05594	-1.04409	NMNAT1	F
ENSG00000162444	-1.57064	-0.409551	1.309	1.6252	1.63421	0.196904	0.194563	-0.119911	-0.214574	-0.199104	-0.674673	-1.14943	-0.621998	RBP7	E
ENSG00000054523	-0.996382	-1.43773	-1.64212	-0.655748	-0.851346	0.135151	0.164242	0.468449	0.89129	0.639451	1.05236	1.01233	1.22006	KIF1B	D
ENSG00000175279	1.96864	-1.07924	-1.33515	-1.42856	-0.804707	0.00495849	-0.148917	0.167974	-0.183905	0.688917	0.218193	1.05636	0.875441	CENPS	B
ENSG00000130940	0.801831	1.32235	0.842296	1.12539	0.960432	0.332132	0.222348	-0.232	-0.622828	-0.817134	-0.890155	-1.44025	-1.60441	CASZ1	E
ENSG00000116649	0.825001	-1.38823	-1.54147	-0.845119	-1.77657	0.423144	0.545788	0.810453	0.98444	0.419239	0.441842	0.731166	0.370321	SRM	B
ENSG00000116661	-2.3952	-1.6923	-0.395524	0.405689	0.22794	-0.279548	0.0610538	0.342005	0.919756	0.736384	0.74395	0.604871	0.72093	FBXO2	C
ENSG00000132879	-2.49068	-1.20764	0.0137114	0.530621	0.990292	-0.857388	0.827231	0.621076	0.590014	0.703769	0.437731	0.254487	-0.413229	FBXO44	C
ENSG00000116670	2.36795	-1.60476	-0.655111	0.640426	-1.25451	0.334567	0.459341	0.412783	0.610914	-0.341515	-0.307	-0.100037	-0.56305	MAD2L2	B
ENSG00000177674	2.73903	0.152951	-0.286804	0.0488035	-1.08754	-1.2557	0.50757	-0.289729	0.570116	0.254533	-0.194299	-0.271713	-0.887221	AGTRAP	A
ENSG00000177000	-0.977297	1.23374	1.11023	1.68565	1.56302	-0.771759	-0.442206	-0.692034	-0.311425	-0.682154	-0.248847	-0.866603	-0.600323	MTHFR	E
ENSG00000011021	-2.49845	1.0934	1.17148	1.16306	0.82219	-0.614496	0.164834	0.159008	-0.758558	-0.173527	-0.20807	-0.28455	-0.0363183	CLCN6	E
ENSG00000116691	0.485781	-1.94544	-1.27903	-0.00303796	-1.36141	-0.47892	0.844238	0.902937	1.2327	0.659192	0.444855	0.726795	-0.228657	MIIP	B
ENSG00000028137	2.42584	1.34597	0.627215	-0.170565	0.198342	-0.856037	-0.454432	-0.429071	-0.895451	0.135995	-0.212322	-0.420958	-1.29453	TNFRSF1B	F
ENSG00000162496	-3.15768	-0.445013	0.0136322	-0.0447354	-0.0135212	0.443118	0.586931	0.524667	0.673733	0.537999	0.296453	0.21962	0.364794	DHRS3	C
ENSG00000189337	1.64779	1.03678	0.467593	0.510683	-1.01388	0.955753	0.267692	0.460042	0.229218	-1.00271	-0.81553	-1.47034	-1.27308	KAZN	F
ENSG00000171729	-0.14958	-1.78036	-1.6355	-0.611081	-1.24993	0.329629	0.270788	0.585894	0.863995	0.695134	1.026	0.927957	0.727055	TMEM51	D
ENSG00000142634	1.81974	0.330164	-1.07998	-0.859551	-2.15283	0.0965785	0.818599	0.812	0.527839	0.106843	0.253084	-0.0906059	-0.581877	EFHD2	A
ENSG00000132906	-2.52996	-1.67186	0.0480359	1.12365	0.518278	-0.0858364	0.669672	0.176137	0.236074	0.29805	0.307612	0.199631	0.710508	CASP9	C
ENSG00000116138	-2.85255	0.191412	-0.536004	0.0716525	1.30101	0.720362	0.188935	-0.0116106	-0.503631	-0.146115	0.783367	0.192536	0.600632	DNAJC16	C
ENSG00000116771	0.247948	-1.00405	-1.11997	-1.10345	-2.20253	0.544748	0.701861	0.883949	0.884003	0.681949	0.399031	0.685758	0.400754	AGMAT	D
ENSG00000162458	-2.76919	-0.900201	-0.208145	0.464361	-0.691191	0.415561	0.715999	0.986213	0.831973	0.401692	0.408154	0.325647	0.0191295	FBLIM1	C
ENSG00000183888	2.01594	1.99737	0.958127	-0.515152	-0.425551	-0.271329	-0.389193	-0.0689311	-0.731494	-0.344759	-0.864281	-0.567634	-0.793114	SRARP	F
ENSG00000185519	-2.39789	-1.65054	-0.589349	0.220449	0.559262	0.409227	0.645299	0.867752	0.873412	0.791838	0.227052	-0.115915	0.159405	FAM131C	C
ENSG00000142627	-1.4527	-1.99342	-1.09947	-0.145252	-0.718631	0.290231	0.302517	0.858893	0.968028	0.650935	0.904514	0.872948	0.561401	EPHA2	D
ENSG00000142632	0.262176	0.155656	0.802885	0.985148	0.849121	0.107118	1.25816	0.548187	0.188044	-0.593644	-1.04434	-1.82069	-1.69783	ARHGEF19	F
ENSG00000132881	1.6011	1.80828	0.721623	0.559114	0.660555	-0.452671	-0.0473318	-0.181556	-0.476799	-0.913083	-1.17028	-1.02015	-1.0888	CPLANE2	F
ENSG00000219481	2.74829	1.34907	0.213236	0.0867287	-0.479422	0.0608869	-0.38697	-0.58459	-0.766862	-0.543738	-0.619653	-0.562969	-0.514016	NBPF1	A
ENSG00000117122	0.134859	-0.230549	1.34887	1.93293	0.672347	-0.457198	0.0436902	0.78596	0.0241109	-0.777567	-0.701204	-1.12201	-1.65424	MFAP2	F
ENSG00000117115	-0.552689	-1.1337	-1.5308	-1.12787	-1.19194	-0.0874181	0.137686	0.577862	0.760619	0.759752	0.989955	1.21247	1.18606	PADI2	D
ENSG00000142623	-1.21753	-1.40547	-1.16368	-1.17108	-0.733212	0.0824541	0.535333	0.421179	0.704893	0.442897	1.28105	1.07304	1.15012	PADI1	D
ENSG00000142619	2.22425	1.21732	-0.413287	-0.85566	-1.87216	-0.0600742	0.675297	0.149309	0.347265	-0.453654	-0.447728	-0.146783	-0.364094	PADI3	A
ENSG00000074964	-2.9909	-0.57232	0.0818001	-0.00678954	0.119455	-0.507735	0.841534	0.268104	0.79039	0.67097	0.562638	0.38999	0.352867	ARHGEF10L	C
ENSG00000117148	2.95453	0.83643	0.0565029	-0.0536134	-1.22953	-0.418222	-0.342354	-0.677883	-0.194747	-0.235819	-0.408673	-0.13885	-0.147772	ACTL8	A
ENSG00000179023	-2.13626	-0.190523	0.3831	0.177137	0.534396	1.12623	1.30258	-0.596334	0.28163	0.954997	0.333475	-0.804388	-1.36604	KLHDC7A	C
ENSG00000159423	2.32928	0.143562	0.404441	1.72846	0.221688	-0.831325	-0.808125	-0.581252	-0.660557	-0.154255	-0.336555	-0.867505	-0.587856	ALDH4A1	F
ENSG00000169991	-1.64742	-1.03639	-1.17463	-0.754823	-1.05705	0.271576	0.205829	0.41026	0.649187	0.701131	1.03694	1.23869	1.15671	IFFO2	D
ENSG00000053372	0.982934	-1.89386	-1.22409	-0.810839	-1.59254	0.370607	0.503095	0.672152	0.809914	0.487962	0.409926	0.755183	0.52956	MRTO4	B
ENSG00000053371	1.92311	2.17131	0.570377	0.48858	-0.400521	-0.614393	-0.481924	-0.548286	-0.537386	-0.55686	-0.699559	-0.65072	-0.663733	AKR7A2	F
ENSG00000040487	2.51018	0.838774	0.00999079	0.542885	-0.503119	-0.36841	0.386043	-0.0999164	0.220847	-0.473571	-0.691525	-0.643918	-1.72826	PQLC2	F
ENSG00000173436	1.36085	2.45246	0.936597	-0.133325	-0.861351	-0.605525	-0.0645593	-0.449666	-0.872014	-0.5382	-0.405497	-0.841765	0.0219856	MICOS10	F
ENSG00000158747	1.04982	2.24229	1.22436	0.800551	-0.534811	-0.346374	-0.201508	-0.346491	-0.456011	-0.798199	-0.890663	-0.816112	-0.926847	NBL1	F
ENSG00000169914	-1.15326	-1.20358	-1.30309	-0.82	-0.680553	-0.126544	-0.365712	0.694377	0.677146	0.402433	1.0096	1.43236	1.43682	OTUD3	D
ENSG00000188257	1.46312	0.829288	0.611063	-0.456029	-1.44585	-1.76854	-1.16065	-0.320532	-0.0939645	0.468998	0.059014	0.758007	1.05607	PLA2G2A	A
ENSG00000162543	-0.516738	0.252334	-1.07574	-1.17146	-0.963689	-1.19139	-0.256243	-0.211214	0.257608	0.929902	1.62007	1.62112	0.705438	UBXN10	C
ENSG00000162545	-1.43756	-0.785323	-0.896145	-1.16905	-0.72815	-0.523341	-0.26285	0.391224	0.65756	1.02471	1.2077	1.23394	1.28728	CAMK2N1	D
ENSG00000158828	-3.02659	0.120714	0.0249391	0.151083	-0.395403	-0.149367	-0.301587	0.148658	0.458787	0.681185	0.926738	0.839704	0.521139	PINK1	C
ENSG00000244038	-0.818822	-1.57703	-0.77804	-0.649544	-1.24408	-0.700709	0.0398858	0.505928	1.15961	1.07103	1.10462	1.0583	0.82886	DDOST	D
ENSG00000189410	1.46161	-0.0313611	-1.26694	-0.225262	-1.49416	-1.61633	-0.401927	0.32934	0.863246	0.516753	0.881555	1.13159	-0.148112	SH2D5	B
ENSG00000142794	1.80156	1.71818	0.7242	0.899214	-0.0292189	-0.101214	-0.488672	-0.604843	-0.522617	-0.594358	-0.302417	-1.3243	-1.17551	NBPF3	F
ENSG00000142798	-1.99491	-1.50949	-0.934446	0.0285072	-0.531765	-0.373807	0.464856	0.59339	1.13854	0.835277	0.932831	0.899442	0.451583	HSPG2	C
ENSG00000162552	-0.465355	1.29422	1.30635	1.47961	1.06318	0.201247	0.0816373	-0.0747962	-0.768571	-0.721172	-1.06308	-1.34906	-0.98421	WNT4	E
ENSG00000133216	-2.20195	-1.55684	-0.79374	-0.118572	-0.565707	0.323748	0.370856	0.728884	0.771113	0.562921	0.789083	0.728093	0.962114	EPHB2	C
ENSG00000179546	3.06351	-0.0344489	-0.00913706	0.189134	-0.607035	0.29959	-0.19063	0.0693812	-0.423847	-0.396655	-0.852899	-1.00146	-0.105506	HTR1D	A
ENSG00000204219	-1.87301	-2.00093	-0.0299686	0.564696	1.19856	-0.348912	0.240331	0.415665	-0.262759	1.1005	0.281802	-0.261477	0.975496	TCEA3	C
ENSG00000007968	2.32395	-0.737251	-1.49245	-0.486017	-1.48267	0.869227	0.563589	0.48059	0.102303	0.0711053	0.0388635	-0.268854	0.0176063	E2F2	B
ENSG00000117318	-2.33884	-1.41099	0.187032	0.626453	-0.10991	-1.06681	0.131294	0.30712	0.86171	0.79651	0.598657	0.942745	0.475028	ID3	C
ENSG00000142676	-2.39052	-1.77569	0.4424	-0.0355352	-0.161903	-0.398895	0.592726	0.459452	0.554264	0.594243	0.806738	0.570237	0.742484	RPL11	C
ENSG00000117308	0.317175	-2.00591	-1.22512	-0.710206	-1.29896	-0.24942	0.304971	0.643213	0.87467	0.783654	0.941566	0.933005	0.691359	GALE	B
ENSG00000179163	-1.76084	1.72326	1.25042	0.384988	0.930274	-1.26496	-0.706098	-0.677151	-0.362458	0.554095	0.268957	-0.506918	0.166437	FUCA1	E
ENSG00000142661	1.89187	0.409179	0.0359261	0.850838	0.696945	0.041233	0.679498	-0.620335	-1.53182	0.54053	-0.607198	-1.60491	-0.781766	MYOM3	F
ENSG00000158055	-2.55184	-0.483557	0.589398	1.18689	0.966644	0.884239	0.63704	0.432608	0.137043	-0.0689544	-0.27762	-0.594885	-0.857006	GRHL3	C
ENSG00000001461	0.167542	1.86729	1.49	0.617657	1.23859	-0.523972	-0.0802374	-0.993382	-0.821238	-0.513858	-0.505655	-0.985446	-0.957287	NIPAL3	F
ENSG00000184454	-0.708153	1.01947	1.78761	1.2834	1.20027	-0.0734552	-0.148926	-0.660073	-0.894288	-0.996173	-0.681547	-1.20424	0.0761108	NCMAP	E
ENSG00000169504	1.11828	1.59717	0.578611	0.029782	0.690599	1.46165	-0.707145	-0.0137435	-0.964214	-1.21927	-1.10344	-0.87083	-0.597454	CLIC4	F
ENSG00000117614	-1.0381	1.44629	1.86839	0.637895	1.37169	-0.388673	-0.19847	-0.435787	-0.750662	-0.446694	-1.00219	-0.942789	-0.120903	SYF2	E
ENSG00000117643	-3.06793	-0.197953	-0.0414203	0.515239	0.316974	0.979163	0.770441	0.578026	0.218683	0.340255	0.0240722	-0.350938	-0.0846102	MAN1C1	C
ENSG00000162430	-1.42975	-0.659446	-1.39854	-0.673381	-1.58913	0.646224	0.710169	0.794574	1.13469	0.79908	0.899975	0.427241	0.338293	SELENON	D
ENSG00000117640	-1.84346	0.97272	1.12106	1.2075	1.69494	-0.898486	-0.631884	-0.807969	-0.133786	0.000980049	-0.249049	-0.348475	-0.0840907	MTFR1L	E
ENSG00000127423	1.53855	-1.23393	-1.30423	-0.634757	-1.9753	0.347505	-0.121712	0.417432	0.685953	0.462791	0.652849	0.530666	0.634187	AUNIP	B
ENSG00000182749	0.689628	0.443816	0.278829	1.3241	1.82804	0.820292	-0.200669	-0.538353	-0.336534	-0.685671	-0.916523	-1.17389	-1.53307	PAQR7	E
ENSG00000117632	2.59389	-0.0652908	-0.177714	1.20523	-0.834399	0.632509	-0.4216	-0.352728	-0.734779	-0.00968973	-0.342858	-1.3001	-0.192472	STMN1	F
ENSG00000158006	2.37442	1.47283	0.421626	0.521104	0.217129	-0.487225	-0.188066	-0.897492	-0.750716	-0.446606	-0.464823	-0.700647	-1.07153	PAFAH2	F
ENSG00000158008	1.13968	1.92865	0.624134	0.239585	1.26491	-1.41058	-0.397088	-1.00712	-0.304938	-0.302859	-1.14419	-0.114635	-0.515556	EXTL1	F
ENSG00000197245	1.82983	1.82867	0.709323	-0.145155	-0.763788	0.242282	-0.181801	-0.0441918	0.039198	-0.252417	-1.14277	-0.564746	-1.55444	FAM110D	F
ENSG00000130695	2.31025	-1.05799	-1.37661	-0.0956048	-1.66311	0.188071	-0.321311	0.413007	0.216861	0.355123	0.491915	0.311454	0.227949	CEP85	B
ENSG00000158062	-1.90919	-1.4503	-0.517221	-0.389441	-0.434749	-0.731666	0.0546669	0.789091	0.774207	1.20225	1.18098	0.811977	0.619387	UBXN11	C
ENSG00000176092	-1.56055	-1.05871	-1.30916	-0.582019	-1.17152	0.214303	0.497044	0.212078	0.644748	1.15275	1.07821	0.965571	0.917251	CRYBG2	D
ENSG00000198830	2.3741	1.05905	-0.174941	0.666957	0.117452	0.4503	-0.0795664	0.0417593	-0.544871	-0.517307	-0.915575	-1.42649	-1.05087	HMGN2	F
ENSG00000117676	2.64024	0.824504	-0.966719	-0.253327	-1.63553	0.544574	0.0690342	-0.135421	-0.00756281	-0.139984	-0.187014	-0.281586	-0.471211	RPS6KA1	A
ENSG00000175793	0.680976	-1.91466	-1.66391	-0.300667	-1.37313	0.550004	0.81963	0.809725	0.980967	0.438137	0.340507	0.429674	0.202741	SFN	B
ENSG00000090273	1.11449	-1.23562	-1.63014	-0.911865	-1.77447	0.444531	0.580056	0.523282	0.870153	0.5026	0.438872	0.571506	0.506607	NUDC	B
ENSG00000158246	1.71906	1.12724	0.682088	1.15198	0.992645	-0.205965	-0.34896	-0.350893	-0.594445	-1.03602	-1.03343	-1.01577	-1.08753	TENT5B	F
ENSG00000090020	-2.16369	-1.66218	-0.903447	0.107526	-0.452792	0.564238	0.542922	0.823368	0.940371	0.457891	0.80537	0.623435	0.31699	SLC9A1	D
ENSG00000142733	2.38515	-0.544594	-1.49684	-0.577736	-1.64719	-0.170938	0.292624	0.131672	0.381295	0.454928	0.39589	0.258523	0.137218	MAP3K6	B
ENSG00000181773	1.7448	-1.10594	-1.44327	-0.576429	-1.56528	1.50277	0.378018	0.555044	0.325372	0.0449903	-0.110456	0.181839	0.0685418	GPR3	B
ENSG00000126709	0.122632	1.11836	0.858891	-0.955048	1.45943	0.993731	0.69713	-0.201405	-0.36019	-0.380892	-0.543046	-2.08444	-0.725153	IFI6	E
ENSG00000117758	0.973272	2.14068	0.556746	0.264761	0.415642	0.929645	-0.00104607	-0.383444	-1.00734	-0.949198	-1.14656	-1.08113	-0.712035	STX12	F
ENSG00000117748	2.66884	-0.836249	-0.912672	-0.330708	-1.4088	-0.779434	-0.187722	0.0603016	0.409416	0.303385	0.330605	0.307831	0.375205	RPA2	B
ENSG00000130768	2.13064	-0.158254	-0.575104	-0.155958	-1.10146	-0.462211	0.884557	1.29612	0.644953	0.000110214	-0.204546	-1.36257	-0.936279	SMPDL3B	A
ENSG00000158156	-2.48933	-0.786385	-0.312056	0.759912	-0.622306	0.0239073	1.04507	1.30078	0.776111	0.446307	0.507212	-0.139675	-0.509549	XKR8	C
ENSG00000169403	2.58638	1.1613	0.300504	-0.26153	-0.933582	-0.328883	-1.0307	-1.08672	0.0867581	-0.738433	0.0852454	0.14089	0.018769	PTAFR	A
ENSG00000130770	2.77527	-0.50137	-0.215376	-0.563081	-1.05804	-1.44945	0.0966651	-0.237551	0.097621	0.407869	0.418953	0.0157156	0.212777	ATP5IF1	A
ENSG00000180198	-1.14625	-1.74465	-0.913385	-0.234653	-1.59678	0.779283	0.534504	0.91566	1.00987	0.614034	0.666425	0.621951	0.493999	RCC1	D
ENSG00000180098	-2.45984	-1.60065	0.465628	0.919314	0.438039	-0.413348	-0.235103	0.138794	0.377196	0.703772	0.898152	0.656671	0.111376	TRNAU1AP	C
ENSG00000188060	-1.72117	-1.33898	0.193369	0.473318	-0.0814949	0.726896	-0.290373	-0.0168841	1.58668	0.239923	1.65046	-0.875034	-0.546711	RAB42	C
ENSG00000116329	2.18068	0.959025	0.015107	0.824692	-0.25632	0.199156	0.332337	0.0623497	0.152067	-1.51335	-0.677634	-1.30848	-0.969627	OPRD1	F
ENSG00000159023	-2.49315	-1.28737	-0.886412	-0.166147	0.460726	0.0663421	0.702292	0.580264	0.361769	0.242623	0.927117	0.517126	0.974816	EPB41	C
ENSG00000060656	-0.138381	1.20988	1.35447	1.42178	0.729038	0.422268	0.240038	-0.161598	-0.383129	-0.862469	-1.09698	-1.238	-1.49693	PTPRU	E
ENSG00000162512	-2.11736	-0.0597386	0.728968	1.71631	0.415684	0.794443	0.8438	0.435976	0.133624	-0.651096	-0.382254	-0.841259	-1.0171	SDC3	E
ENSG00000084628	-2.82218	-0.0629123	0.267806	0.803102	0.905346	0.585923	0.88534	0.667557	0.292822	-0.120322	-0.321148	-0.799728	-0.281606	NKAIN1	C
ENSG00000060688	1.07887	-1.49845	-1.47209	-0.592827	-1.74751	0.0668758	0.106369	0.408087	0.507553	0.515952	0.790585	0.937235	0.899356	SNRNP40	B
ENSG00000168528	0.656278	-1.06971	-0.996309	0.707235	-2.13111	-1.05638	-0.11875	0.486291	0.877253	0.381227	1.13568	0.86653	0.261761	SERINC2	B
ENSG00000142910	-2.22929	-0.740155	-0.0354223	0.022297	1.33726	0.269784	0.446117	-0.740947	1.12718	-0.825828	1.38052	0.0754646	-0.086986	TINAGL1	C
ENSG00000084636	1.42407	0.948229	1.29407	0.982243	1.06604	-0.349137	-0.0388385	-0.456241	-1.15607	-0.66627	-0.89254	-0.89721	-1.25835	COL16A1	F
ENSG00000121753	-0.0823917	1.51849	1.72085	1.52166	0.212216	0.18195	-0.0762891	-0.606569	-0.663453	-0.749866	-0.987922	-1.03219	-0.956482	ADGRB2	E
ENSG00000134668	-0.889031	-1.0136	-1.10256	-0.651951	-1.56527	0.795315	-0.209923	0.686131	0.0432669	0.192651	0.879311	1.65389	1.18177	SPOCD1	D
ENSG00000160051	1.94154	-1.57399	-1.08444	0.079455	-1.54441	0.217468	-0.487005	-0.0587261	0.707442	0.708375	0.223783	-0.0476009	0.918106	IQCC	B
ENSG00000175130	-2.37367	-0.772094	-0.870681	-0.0387878	-0.312862	0.72239	1.20061	1.04718	1.04119	0.634609	0.336362	-0.128824	-0.485428	MARCKSL1	C
ENSG00000225828	-2.05944	0.825884	0.852668	-0.639118	0.948081	-1.29221	-0.135699	0.307196	-0.56274	0.880588	1.31085	0.202763	-0.638818	FAM229A	E
ENSG00000160062	1.30938	1.95674	0.213793	-0.158074	0.401788	1.32564	-1.0839	-0.339962	-0.573958	-1.01825	-1.11581	-0.727728	-0.189656	ZBTB8A	F
ENSG00000162520	2.02866	1.14529	0.723214	0.474572	0.181813	-0.616169	-0.901128	-1.1274	0.398577	-0.383855	0.320434	-0.673619	-1.5704	SYNC	F
ENSG00000162522	-3.14513	0.633905	0.052487	1.1013	0.237541	0.0695877	0.00351467	0.143011	0.421075	0.052941	0.304937	0.31549	-0.190654	KIAA1522	C
ENSG00000134684	1.03074	-1.4289	-1.5344	-0.37905	-1.82596	0.612321	-0.0483517	0.339825	0.739609	0.184842	0.506376	1.13381	0.669145	YARS	B
ENSG00000160097	-2.42289	-1.77279	0.205665	0.422368	-0.270072	0.221958	0.36819	0.194525	0.592294	0.362181	0.640667	1.23655	0.221362	FNDC5	C
ENSG00000121900	2.23556	-0.00898695	0.7797	1.44973	-0.586005	-0.0347751	0.175506	-0.0435591	-0.167746	-0.722145	-0.783254	-0.90121	-1.39281	TMEM54	F
ENSG00000142920	-1.96178	-1.38253	-0.122954	0.446021	0.382101	-0.734273	0.41417	0.649039	0.493624	0.782455	1.84785	-0.67752	-0.136206	AZIN2	C
ENSG00000189280	2.69917	1.43916	0.0923037	-0.309	-0.686114	-0.316598	0.0672071	0.0658454	-0.728911	-0.599451	-0.780704	-0.557445	-0.38546	GJB5	A
ENSG00000189433	1.70752	2.02915	0.82503	0.053635	-0.0440344	-0.0811831	0.200189	-0.209816	-0.947681	-0.783346	-1.2259	-0.673478	-0.850084	GJB4	F
ENSG00000116544	2.3424	1.88766	-0.449462	0.285472	-0.642814	-0.403972	-0.251566	0.253132	-0.46055	-0.469234	-0.710708	-0.499788	-0.880577	DLGAP3	F
ENSG00000116819	2.54776	0.794413	0.279906	0.806212	0.122185	-0.573655	-0.0925706	-0.659449	-0.127258	-0.314743	-0.30606	-1.44572	-1.03103	TFAP2E	F
ENSG00000126067	0.579334	-1.61219	-1.4465	-1.15317	-1.44676	0.567322	0.223024	0.594313	0.868745	0.501096	0.716265	0.883677	0.724846	PSMB2	B
ENSG00000092853	1.02643	-1.23314	-1.67296	-0.894452	-1.74788	0.393394	0.277687	0.670019	0.494349	0.544576	0.773538	0.596236	0.772202	CLSPN	B
ENSG00000134698	-2.40527	0.757084	1.33133	0.666439	1.57115	0.295904	-0.248134	-0.213022	-0.45362	-0.450967	-0.017333	-0.466803	-0.366766	AGO4	E
ENSG00000116871	-2.15063	-1.02039	-1.1081	-0.0697658	-0.967957	0.798963	0.816327	0.841618	1.10977	0.534579	0.596437	0.517048	0.102098	MAP7D1	D
ENSG00000142694	-1.03929	2.57808	0.918755	0.354916	0.270674	-0.778027	-0.106993	-0.416471	-0.477385	-0.449878	0.793633	-0.928154	-0.719867	EVA1B	E
ENSG00000181817	1.36128	-2.09726	-0.886417	-0.196824	-1.65194	-0.0201576	0.480516	0.539748	0.882636	0.267288	0.265805	0.839416	0.215918	LSM10	B
ENSG00000116885	-2.53401	0.277344	1.39795	0.521021	1.20685	-0.213816	-0.253828	-0.598276	-0.259749	-0.625454	0.0748809	0.0675405	0.939548	OSCP1	E
ENSG00000163873	0.650135	0.0934637	-0.856541	-0.423087	0.335895	1.55856	1.51937	1.02126	0.142863	-0.754165	-1.1023	-1.62666	-0.558799	GRIK3	A
ENSG00000163875	0.793144	1.5263	1.11436	0.833056	0.716402	0.880541	-0.178821	-0.473046	-0.950755	-1.03158	-1.31351	-1.0848	-0.831289	MEAF6	F
ENSG00000163879	1.81854	1.26285	0.830522	0.878183	0.104415	0.0860832	-0.0536138	0.0457601	-1.40486	-0.423363	-0.863881	-1.37911	-0.901531	DNALI1	F
ENSG00000134697	1.35532	-1.47033	-1.43954	-0.668982	-1.74031	0.0605789	0.170291	0.434866	0.541837	0.541467	0.738094	0.670971	0.805732	GNL2	B
ENSG00000134690	1.14074	-1.84673	-1.43995	0.145273	-1.7562	0.61704	0.0198834	0.460676	0.616351	0.585913	0.721946	0.338968	0.39609	CDCA8	B
ENSG00000183317	-2.78149	-0.516451	0.334496	1.43844	0.701197	0.686904	0.314491	0.514981	0.217813	0.030166	-0.178561	-0.138719	-0.623268	EPHA10	C
ENSG00000196449	2.58619	-1.04882	-1.10891	-0.471055	-1.38209	0.452282	0.415147	0.439106	0.264816	-0.183191	0.172761	0.19389	-0.330132	YRDC	B
ENSG00000197982	2.08501	1.39127	-0.355632	0.135636	-1.8514	-0.805068	0.542578	0.387518	0.049874	-0.46692	-0.604812	0.156169	-0.664215	C1orf122	A
ENSG00000183386	1.98665	0.425808	-0.179393	0.845733	0.0595356	1.27684	0.0145773	0.0099014	-0.235699	-0.688982	-0.86104	-0.736631	-1.9173	FHL3	F
ENSG00000183520	2.10059	-0.711047	-1.16897	-0.982348	-1.80657	-0.0252496	-0.0802822	0.219565	0.133404	0.501908	0.408276	0.707115	0.70361	UTP11	B
ENSG00000214114	1.51376	0.0774537	-0.850737	-1.68484	-1.64851	-0.629783	-0.255408	0.0318421	0.0152752	0.774612	0.826716	0.882011	0.947617	MYCBP	B
ENSG00000158315	1.92925	1.52973	0.646798	0.622238	0.219019	0.277922	-0.0278039	-0.492135	-1.08474	-0.477935	-0.843476	-1.20059	-1.09829	RHBDL2	F
ENSG00000127603	2.42826	1.13183	0.156656	0.656904	0.0318358	0.201601	0.0042599	-0.412924	-0.282302	-0.889873	-0.624865	-1.26765	-1.13373	MACF1	F
ENSG00000183682	2.05116	1.57012	0.374268	0.169714	0.0781631	0.32705	0.122101	0.0734613	-0.46501	-0.875617	-0.950333	-1.04247	-1.43261	BMP8A	F
ENSG00000163909	-2.57589	-0.252655	0.597789	0.725253	0.845955	-0.0417256	0.56143	-0.237095	1.17333	0.744953	0.0918719	-0.982435	-0.650779	HEYL	C
ENSG00000116985	0.752825	1.20206	0.808281	0.99077	0.836662	0.75009	0.281994	-0.0535219	-0.86396	-0.716388	-0.785037	-1.58897	-1.6148	BMP8B	E
ENSG00000043514	-1.83767	-1.37205	-0.784588	-0.590501	-0.724565	-0.344962	0.346749	0.745166	0.506182	0.848507	0.895961	1.20874	1.10304	TRIT1	D
ENSG00000116990	-2.32988	1.43372	1.57878	0.598488	0.0761651	-0.159258	-0.101071	0.151058	-0.0452872	0.622348	-0.353505	-0.781006	-0.69055	MYCL	E
ENSG00000168389	2.81052	0.277289	-0.457639	-0.433596	-1.55694	0.402255	0.277327	0.452159	-0.180875	-0.49102	-0.132908	-0.503246	-0.463331	MFSD2A	A
ENSG00000131238	-2.15537	0.834649	0.736574	-0.637848	-0.0339362	-0.774621	-1.09275	-0.500683	-0.144822	0.762228	0.987643	0.856312	1.16263	PPT1	C
ENSG00000117000	-2.2641	-0.442944	-1.09289	-0.91302	-0.254662	0.511065	-0.0670387	0.511868	0.49235	0.340464	0.746374	0.9137	1.51883	RLF	C
ENSG00000084073	1.08919	-0.181921	-1.4116	-1.6925	-1.44705	1.40605	-0.469377	0.407005	0.128348	0.200444	0.406363	0.682499	0.882552	ZMPSTE24	B
ENSG00000049089	0.688496	1.02093	1.29407	1.48307	0.785107	-0.217773	0.0934167	-0.162134	-0.495357	-0.495015	-1.07594	-1.49671	-1.42216	COL9A2	F
ENSG00000187801	1.91035	1.4732	0.634832	0.472072	0.532698	-0.126269	0.110594	-0.109842	-0.704898	-0.566121	-1.19097	-1.09866	-1.33699	ZFP69B	F
ENSG00000117010	1.52994	-1.49835	-0.519397	-1.27931	-1.35449	1.15838	0.204431	-0.340791	0.952122	1.01131	0.0909551	-0.320053	0.365264	ZNF684	B
ENSG00000117016	1.87974	1.25348	0.874265	0.394845	-1.35572	-0.586639	0.195796	0.329294	0.322898	-0.166636	-0.675562	-1.13849	-1.32727	RIMS3	F
ENSG00000117013	1.37862	-1.2179	-1.01413	0.111407	-1.60872	0.494973	1.34423	1.11284	0.842711	0.171896	-0.302863	-0.615265	-0.697793	KCNQ4	B
ENSG00000179862	1.5064	2.06227	0.0189035	0.302876	0.134891	0.584836	0.200617	-0.104014	-0.446372	-0.714008	-0.962307	-1.27586	-1.30823	CITED4	F
ENSG00000171793	1.18562	-1.19764	-1.39853	-1.02842	-1.9215	0.50183	0.402116	0.740997	0.580052	0.464725	0.482057	0.606985	0.581714	CTPS1	B
ENSG00000010803	-2.87104	-0.448947	0.375301	0.849445	0.424627	1.50217	0.190888	0.19068	0.165924	-0.240045	-0.287774	0.0267914	0.121973	SCMH1	C
ENSG00000204060	-1.21229	0.260365	-2.22121	-0.962757	-0.720573	-0.173305	0.488147	0.354039	0.571125	1.02218	1.00881	0.645417	0.940056	FOXO6	D
ENSG00000177181	-2.60844	-0.540666	-0.529422	-0.485591	-0.300035	1.10471	1.15093	0.975036	0.714073	0.171351	0.0680069	0.47076	-0.190708	RIMKLA	C
ENSG00000171960	2.10397	-1.36791	-0.837611	-0.75114	-1.80498	0.096756	0.205907	0.39625	0.194588	0.39054	0.157234	0.522437	0.693959	PPIH	B
ENSG00000117385	-1.50086	-0.445268	-1.18789	-0.42524	-0.670639	-1.20484	-0.282412	0.37932	0.818022	1.01046	1.30516	1.17062	1.03356	P3H1	D
ENSG00000164008	-2.55353	-1.08037	-0.437667	0.398221	0.691675	0.567331	-0.318212	0.194952	1.12237	-0.42565	0.758798	0.0825288	0.999558	C1orf50	C
ENSG00000164010	-0.0195054	1.60891	1.36223	1.19102	1.37361	-0.317282	-0.41573	-0.719582	-0.683862	-0.565743	-0.801842	-1.048	-0.964222	ERMAP	F
ENSG00000186973	-1.07742	-0.538248	1.99066	1.07853	1.24653	0.301408	0.104579	-0.00416509	-0.299077	0.205453	-0.911154	-1.5995	-0.497593	FAM183A	E
ENSG00000179178	1.27093	1.635	1.1777	0.935405	0.485435	-0.0999781	-0.0294806	-0.407376	-0.794277	-0.987806	-0.910934	-1.22008	-1.05454	TMEM125	F
ENSG00000253313	2.33246	0.794243	1.13376	0.376827	-0.112271	-0.999393	-0.414223	-1.40579	-0.337616	-0.293146	-0.164638	-1.0471	0.136881	C1orf210	F
ENSG00000117399	1.04326	-1.9	-1.48909	0.0265084	-1.66432	0.520935	0.248964	0.647911	0.701399	0.677281	0.698113	0.206815	0.282215	CDC20	B
ENSG00000198198	-2.95941	-0.458605	-0.0384528	0.502694	0.637237	-0.622634	0.0211049	0.0426291	0.762414	0.565601	0.943774	0.362124	0.241529	SZT2	C
ENSG00000117407	2.85104	0.928136	-0.353612	-0.640298	-0.780966	-1.01769	0.0487557	0.0532317	0.440692	-0.27813	-0.426322	-0.53651	-0.288332	ARTN	A
ENSG00000132768	2.0591	-1.1026	-0.693791	-0.559266	-1.79679	0.0155169	0.806676	1.14056	0.557836	-0.0143462	-0.179461	0.198838	-0.432263	DPH2	B
ENSG00000117410	2.47513	0.738554	0.879445	0.48013	-0.359706	-0.439735	0.0968792	-0.246042	0.093125	-0.370558	-1.15047	-0.941454	-1.25529	ATP6V0B	F
ENSG00000117411	-0.828275	-1.79092	-0.965786	-0.24906	-1.61827	0.112437	0.655468	0.831235	1.23377	0.572158	0.600052	0.950463	0.496727	B4GALT2	D
ENSG00000159214	1.88037	1.6897	0.824316	0.185994	-0.780042	-1.80542	-0.239729	-0.345682	0.0663743	-0.39414	0.0632356	-0.448282	-0.696691	CCDC24	A
ENSG00000196517	-2.94473	0.0439239	-0.392587	-0.0688899	-0.163567	-0.236808	-0.0147225	0.0851218	0.478305	0.614377	0.617311	0.740631	1.24163	SLC6A9	C
ENSG00000126106	1.64294	1.29545	1.28835	0.704527	-0.753697	-0.726064	0.729563	-0.535768	-1.16637	-0.59004	0.0192205	-0.848133	-1.05998	TMEM53	F
ENSG00000198520	-2.52519	-0.0353872	1.02302	0.645844	1.36119	-0.759959	-0.703785	-0.161922	-0.349056	0.648498	0.806596	-0.0533721	0.103531	ARMH1	E
ENSG00000142945	1.25846	-1.84945	-1.404	0.575738	-1.77043	0.597191	0.0666318	0.462005	0.474996	0.575903	0.575288	0.210099	0.227563	KIF2C	B
ENSG00000142937	-1.94739	-2.30675	0.374202	1.07794	0.0731407	-0.329179	0.507287	0.187463	0.570483	0.342161	0.336773	0.524428	0.589446	RPS8	C
ENSG00000142959	-2.65994	-0.806839	0.334515	1.31974	-0.00227858	0.115621	0.655638	1.31269	-0.0570739	-0.0204375	-0.389032	0.297725	-0.100322	BEST4	C
ENSG00000070785	0.972618	-1.79082	-1.42164	-0.742722	-1.58104	0.37487	0.380545	0.46412	0.567637	0.597542	0.645518	0.800567	0.7328	EIF2B3	B
ENSG00000126088	-1.97192	-1.93926	-0.104533	0.376587	-0.252599	-0.63667	0.336408	0.124354	0.913729	1.05326	1.05014	0.498543	0.551966	UROD	C
ENSG00000162415	1.7909	1.78277	0.869399	0.52859	0.322231	-0.0496883	-0.280956	-0.433519	-0.771597	-0.728965	-1.01613	-1.10787	-0.905156	ZSWIM5	F
ENSG00000186603	-1.90521	-1.63735	-0.719999	-0.58851	-0.573109	-0.0773756	0.612043	0.536763	0.77116	0.950909	0.757951	0.950612	0.922115	HPDL	D
ENSG00000132773	1.08829	-1.50445	-1.62386	-0.798396	-0.884184	-0.375102	-0.158097	-0.104657	0.307927	1.10985	1.09865	0.715068	1.12896	TOE1	B
ENSG00000070759	-1.65219	-0.697204	1.25483	1.12971	1.67469	-1.02336	-0.793254	-0.637964	-0.439341	0.447113	0.616891	-0.303646	0.423722	TESK2	E
ENSG00000117450	0.902117	-1.31163	-1.1316	-1.2787	-1.40647	-0.377834	-0.267293	0.324716	0.686093	0.795698	0.94012	1.00166	1.12312	PRDX1	B
ENSG00000117448	2.90128	0.506646	0.606615	0.444835	-0.779459	-0.906024	-0.357601	-0.609478	-0.302691	-0.635331	-0.436673	-0.0533582	-0.37876	AKR1A1	A
ENSG00000132780	1.39931	-1.47345	-1.21794	-0.864567	-1.75525	-0.0147453	0.417637	0.591157	0.507703	0.872592	0.669503	0.12512	0.742928	NASP	B
ENSG00000159596	-2.50778	-0.552338	0.95947	1.16097	0.923551	-0.851495	-0.307655	-0.555717	-0.113382	0.835377	0.468756	0.0705307	0.469711	TMEM69	C
ENSG00000197429	2.37549	1.96914	-0.111756	-0.0783165	-0.0432728	-0.252453	-0.647418	-0.40671	-0.462059	-0.912155	-0.430604	-0.699856	-0.300025	IPP	F
ENSG00000086015	2.10856	-0.552259	-1.42538	0.236451	-1.8049	0.944172	0.346395	0.663677	0.36065	-0.402216	-0.14184	0.0386145	-0.371919	MAST2	B
ENSG00000117472	1.386	2.20396	1.31477	0.275357	-0.420884	-0.147664	-0.363066	-0.900318	-0.786076	-0.592805	-0.650225	-0.742223	-0.576832	TSPAN1	F
ENSG00000085999	1.02187	-1.3626	-1.69975	-0.5735	-1.80448	0.359931	0.289786	0.554624	0.652318	0.549495	0.74453	0.538059	0.729709	RAD54L	B
ENSG00000117480	1.40288	1.4558	1.3752	0.835711	0.561915	-0.735514	-0.121344	-0.41644	-1.0548	-0.321067	-0.756273	-1.03305	-1.19301	FAAH	F
ENSG00000197587	2.03876	-1.03794	-0.83748	0.472722	-1.49941	0.557784	-0.096691	0.731488	1.01891	-0.577883	0.625523	-0.698762	-0.697014	DMBX1	B
ENSG00000142961	-2.75277	-0.780914	0.402591	0.450489	1.05519	-0.766266	-0.332084	0.173266	0.0969331	0.585896	0.603368	0.419309	0.84499	MOB3C	C
ENSG00000142973	1.12682	0.911917	1.14344	1.11243	1.03383	0.317153	0.0466115	-0.54511	-0.5389	-0.717943	-1.2243	-1.21764	-1.44831	CYP4B1	F
ENSG00000123473	1.57504	-1.25914	-1.70732	-0.265573	-1.77065	0.569026	0.00758337	0.438558	0.361364	0.413388	0.782854	0.334696	0.520185	STIL	B
ENSG00000186564	-2.09278	0.714557	-1.20762	-0.520828	-0.709633	0.276214	-0.513966	-0.397593	0.410087	0.702689	1.11752	1.10959	1.11175	FOXD2	C
ENSG00000269113	-1.57411	-1.7449	-0.99631	-0.573741	-0.213655	-0.366241	0.343579	0.493012	1.40539	0.666944	0.883517	0.904907	0.771609	TRABD2B	C
ENSG00000132122	1.16689	2.25202	1.08981	-0.5537	0.91556	-0.695562	-0.646293	-0.366289	-0.88702	-0.813171	-0.370707	-0.452605	-0.638938	SPATA6	F
ENSG00000085831	0.900052	1.59952	1.28685	0.999814	1.01608	-0.152124	-0.326567	-0.758705	-0.86954	-0.880424	-0.982086	-1.09327	-0.739601	TTC39A	F
ENSG00000085832	0.0308372	1.61666	0.984804	0.880089	1.5048	0.544368	-0.226597	-0.462998	-0.978632	-0.915726	-0.996026	-1.16813	-0.813448	EPS15	E
ENSG00000117859	0.666415	1.66075	1.37424	0.899581	1.2352	-0.336229	-0.741275	-0.815648	-0.988706	-0.891325	-0.713218	-0.840463	-0.509324	OSBPL9	F
ENSG00000169213	1.545	1.90633	1.07399	0.356827	-0.250213	0.145379	0.0127319	-0.251008	-0.566425	-0.613458	-0.884437	-1.16785	-1.30687	RAB3B	F
ENSG00000117862	2.5651	1.19573	0.0171489	0.372116	-0.676015	-1.36797	0.0905366	-0.668923	0.245049	-0.0770178	-0.600302	-0.403946	-0.691514	TXNDC12	F
ENSG00000085840	0.755527	-1.66528	-1.49673	-0.982858	-1.50827	0.311676	0.425884	0.621923	0.719956	0.639483	0.725054	0.718552	0.735079	ORC1	B
ENSG00000134744	-0.955067	-0.962137	-1.20224	-1.27746	-0.266477	-1.09434	-6.20832e-05	0.581455	0.935128	0.948931	1.33303	1.03861	0.920634	TUT4	D
ENSG00000157184	2.88614	0.816774	-0.550281	-0.56143	-1.22217	-0.438994	-0.162554	-0.773712	0.0574258	-0.0611661	0.111039	0.106213	-0.20728	CPT2	A
ENSG00000162384	2.51509	0.788898	1.037	0.768975	-0.285218	-0.809664	-0.784578	-0.537955	-0.439587	-0.801248	-0.32507	-0.273638	-0.853008	CZIB	F
ENSG00000157193	0.464949	-1.3605	-1.60497	-0.958818	-1.69659	0.705173	0.22676	0.701682	0.691028	0.577735	0.685943	0.845391	0.722225	LRP8	B
ENSG00000058804	0.0137953	-1.43125	-1.48432	-0.911286	-1.64727	0.730996	0.172364	0.544844	0.619725	0.695349	0.83329	0.782736	1.08103	NDC1	D
ENSG00000058799	1.3835	1.93594	1.20705	0.433372	0.325172	-0.23051	0.0155753	-0.517965	-0.91538	-0.618457	-0.937611	-1.06986	-1.01083	YIPF1	F
ENSG00000211452	-0.0967136	1.78423	1.32669	0.71391	1.30425	0.221893	-0.109566	-0.44177	-0.808052	-0.725912	-1.1294	-1.16905	-0.870515	DIO1	E
ENSG00000203985	-2.22063	-0.698522	0.833571	0.60812	0.0453615	-0.397407	0.854734	-1.10627	0.829883	1.24106	-0.361315	0.883333	-0.511922	LDLRAD1	C
ENSG00000116209	-1.55281	1.28687	1.99133	0.677413	1.12113	-0.579946	-0.643521	-0.791883	-0.733253	-0.27113	-0.146574	-0.476632	0.119003	TMEM59	E
ENSG00000215883	3.12211	0.325434	-0.365218	0.136668	0.177133	-0.347046	-0.482641	-0.245234	-0.554642	-0.8973	-0.622854	-0.21927	-0.027143	CYB5RL	A
ENSG00000116221	1.04747	-1.34097	-1.48296	-0.810857	-1.85589	0.444514	0.158287	0.407633	0.80593	0.6362	0.694354	0.78637	0.509925	MRPL37	B
ENSG00000162390	-1.01096	-1.09422	-0.791214	-0.764684	-1.18603	-0.859175	-0.0833365	0.313855	0.609021	1.27378	1.18848	1.30921	1.09528	ACOT11	D
ENSG00000006555	2.08736	1.24041	0.253126	-0.478558	-0.483939	0.644975	-1.81619	-0.882486	-0.531394	0.375396	-0.0145409	-0.736756	0.342594	TTC22	F
ENSG00000162409	-1.63265	-1.38686	-0.427119	-1.29769	0.478832	-0.0864333	-0.265796	0.131173	1.08878	0.303647	0.445886	0.979854	1.66838	PRKAA2	C
ENSG00000184292	-1.56576	1.17679	1.10784	1.17906	1.26935	0.732876	0.177648	-0.151345	-0.411288	-0.647152	-0.872	-0.960039	-1.03597	TACSTD2	E
ENSG00000177606	-0.992026	1.17713	1.20531	1.47779	0.3005	1.11242	-0.039892	0.226871	-0.47048	-1.25981	-1.30416	-0.522152	-0.911497	JUN	E
ENSG00000134716	1.68711	1.68083	0.964885	0.580803	0.615377	-0.10877	-0.249902	-0.691108	-0.751205	-0.701453	-1.07304	-1.05928	-0.894253	CYP2J2	F
ENSG00000162599	0.565997	0.308757	-0.342107	-1.20822	-1.22964	-1.35898	-0.486071	-0.717183	0.29829	0.0335152	1.21141	1.28207	1.64217	NFIA	C
ENSG00000162607	1.0022	-0.655684	-1.58391	-1.45613	-1.41844	0.654943	-0.0910611	0.472778	0.193379	0.185487	0.45372	0.635919	1.6068	USP1	B
ENSG00000187140	-1.84752	1.13288	1.17572	0.678834	0.627334	0.64049	0.425635	0.249997	-1.16993	-0.670862	-1.27557	0.711574	-0.678579	FOXD3	E
ENSG00000088035	2.3765	1.4997	0.222139	-1.43919	-0.525289	0.243651	-0.638308	-0.289882	-0.613488	-0.0181568	-0.431352	-0.702264	0.315932	ALG6	F
ENSG00000079739	-0.685076	-0.724791	-1.27083	-1.42038	-1.30922	-0.230672	0.0536832	0.475725	1.01026	0.731198	1.09214	1.26897	1.009	PGM1	D
ENSG00000185483	-2.28791	-1.03732	-0.623276	-0.388445	-0.151088	0.172323	0.502093	0.320752	-0.00571578	-0.0748072	0.977288	0.844176	1.75192	ROR1	C
ENSG00000158966	-2.60707	-1.37468	0.383698	0.601524	0.685119	0.963263	0.527896	0.847707	0.525114	0.0125343	-0.305038	-0.189537	-0.0705346	CACHD1	C
ENSG00000162434	-2.61198	-0.723149	-0.581376	-0.0348342	0.978815	-0.141514	-0.452729	0.290462	0.217093	0.470618	0.920008	0.314275	1.35431	JAK1	C
ENSG00000162433	-0.948051	-1.34185	-1.34383	-1.251	-0.870724	0.00429328	0.261961	0.711359	0.939707	0.841027	0.961305	1.08933	0.946473	AK4	D
ENSG00000116675	1.42229	1.45874	1.15856	0.866859	0.84307	-0.0743965	-0.456569	-0.503738	-0.700314	-0.925805	-1.02553	-1.18866	-0.874518	DNAJC6	F
ENSG00000213625	0.806938	1.65619	1.44289	0.631003	1.13637	0.043423	-0.548426	-0.763246	-1.01022	-0.940926	-0.925088	-0.861345	-0.667571	LEPROT	F
ENSG00000116678	1.3634	1.76735	0.971823	0.884599	0.547874	0.182008	-0.457386	-0.681106	-0.974777	-1.14617	-0.881621	-0.812768	-0.763229	LEPR	F
ENSG00000152763	0.337077	1.6896	1.29349	0.520509	1.58362	-0.604055	0.0441967	-0.946598	-0.580081	-0.922422	-0.692986	-1.1493	-0.573047	WDR78	F
ENSG00000116704	2.22497	0.385609	-1.48736	-1.59721	-0.667181	-0.296324	-0.570489	0.46496	0.0253992	-0.183621	0.515363	0.420039	0.765839	SLC35D1	A
ENSG00000116717	-2.26916	-1.43272	-1.10622	0.0635591	0.492209	0.21801	0.397594	0.65193	0.322922	-0.0341056	0.565059	1.03044	1.10047	GADD45A	C
ENSG00000162595	2.74251	-0.17681	0.522302	-0.384613	0.81865	-0.947191	-0.482882	-0.565338	-0.469657	-0.351999	0.0437261	-1.1743	0.425596	DIRAS3	F
ENSG00000116729	-0.323964	0.573987	1.49266	1.07994	1.37324	0.580916	0.484441	-0.127243	-0.547577	-0.94491	-0.981413	-1.37057	-1.28951	WLS	E
ENSG00000024526	1.83894	-1.30806	-1.3303	-0.0468045	-1.48738	1.33349	-0.594586	0.304787	-0.00245557	0.546473	0.263173	-0.0857739	0.568491	DEPDC1	B
ENSG00000066557	-0.844834	-1.22949	-1.1318	-1.33277	-0.740309	0.248844	-0.350393	0.260817	0.786944	0.482338	1.10157	1.18424	1.56484	LRRC40	D
ENSG00000197568	2.18033	0.661397	0.786173	0.791227	0.896711	-1.17109	-0.676404	-1.42001	-0.475899	-0.550905	-0.424889	-0.182998	-0.413639	HHLA3	F
ENSG00000116761	0.546223	-1.183	-1.18123	-0.843828	-0.428952	-1.34575	-0.671931	0.0117023	0.643159	1.13774	0.63972	1.49604	1.1801	CTH	D
ENSG00000050628	1.09251	1.39736	1.27289	0.891107	0.973063	0.0875477	-0.228443	-0.435271	-0.865807	-0.997579	-1.33446	-0.950076	-0.902834	PTGER3	F
ENSG00000137968	0.0442422	1.43102	1.66077	0.83193	0.96287	0.443614	-0.133994	-0.275751	-0.620711	-1.3505	-0.824436	-0.941571	-1.22747	SLC44A5	E
ENSG00000142892	0.701082	-1.25572	-1.00912	-1.26453	-1.40861	0.111883	-0.594546	0.241842	0.118685	0.916148	0.919249	1.15502	1.36862	PIGK	B
ENSG00000180488	-2.51764	0.70494	1.16666	-0.243816	1.32984	0.789298	-0.755252	-0.544759	-0.364937	0.158436	-0.0339705	-0.216902	0.528098	MIGA1	E
ENSG00000137965	-0.80138	0.454263	0.791153	0.200982	2.19196	1.50502	-0.0924823	-0.457327	-0.976949	-0.560966	-0.525685	-1.14549	-0.583102	IFI44	E
ENSG00000117114	-2.66964	-1.56273	0.0977796	0.274969	0.987925	-0.00482173	0.0699979	0.283467	0.419286	0.545716	0.528606	0.486638	0.5428	ADGRL2	C
ENSG00000137941	0.672251	0.507528	0.570199	-0.102856	0.443224	-1.41457	-1.836	-1.20009	-0.668585	0.125317	0.506027	0.778446	1.6191	TTLL7	A
ENSG00000142875	-1.2333	0.501036	-0.673017	-1.33254	-0.836368	0.375463	-0.616953	-0.275993	-0.413236	0.30776	0.94445	1.26957	1.98312	PRKACB	C
ENSG00000117151	1.7682	1.64426	1.29331	0.0110422	0.314476	-0.887667	-0.676638	-0.526034	-1.00808	-0.196315	-0.149189	-1.31274	-0.274607	CTBS	F
ENSG00000171517	1.30052	2.15604	1.09945	0.459198	0.30451	-0.755863	-0.144096	-0.471614	-0.755228	-0.868709	-0.542112	-1.14248	-0.639609	LPAR3	F
ENSG00000055732	-1.96864	0.414992	0.712396	0.879592	2.01646	0.275666	-0.226315	-0.171031	-0.714685	-0.443411	-0.0696271	-1.21509	0.509688	MCOLN3	E
ENSG00000097096	-2.53076	-0.134941	0.517782	0.543525	1.90335	0.680922	-0.14406	-0.248484	-0.171167	-0.304215	-0.381221	-0.385568	0.65484	SYDE2	E
ENSG00000153904	2.23492	1.59625	0.36456	-0.256348	0.398941	0.523276	-0.298804	-0.4068	-0.720005	-0.883647	-0.837341	-1.08084	-0.634163	DDAH1	F
ENSG00000171502	1.32287	1.83274	1.39709	0.497093	0.0819451	-0.50692	-0.0107245	-1.34529	-1.01043	-0.524971	-1.03904	-0.372553	-0.321821	COL24A1	F
ENSG00000137975	1.61527	0.466024	1.03335	1.20043	1.16911	-0.0208161	-0.0346273	-0.394964	-0.955342	-1.2215	-0.865149	-0.953318	-1.03847	CLCA2	F
ENSG00000153936	-2.7913	0.175578	0.552139	-0.840875	0.379056	0.945258	-0.577321	0.262734	-0.130563	0.0061994	0.6999	0.241711	1.07749	HS2ST1	C
ENSG00000065243	-1.50845	-0.738982	-1.15384	-1.37116	-0.182614	0.342255	-0.20429	0.120736	0.200837	0.748824	0.972955	0.959203	1.81452	PKN2	C
ENSG00000162645	-0.243936	1.17619	1.30478	1.05161	1.52313	0.494375	-0.00306676	-0.398792	-0.939919	-1.18801	-0.598569	-1.11011	-1.06768	GBP2	E
ENSG00000197147	2.31104	0.756021	-0.370168	-0.786039	-0.923971	1.40669	-0.0240392	0.521994	-0.384832	-0.730064	-0.847908	-0.909221	-0.0194999	LRRC8B	A
ENSG00000122482	-2.03666	1.79951	0.293776	-1.23434	0.837999	0.912815	-0.45019	-0.0591086	-0.660383	-0.415338	0.205825	0.0246364	0.781449	ZNF644	E
ENSG00000097046	0.95071	-0.867351	-1.45016	-1.42225	-1.45402	-0.262362	-0.0548187	0.546491	0.398734	0.73997	0.541889	1.09091	1.24225	CDC7	B
ENSG00000069702	-2.15126	1.63716	0.277206	0.250598	1.07305	-0.371635	-0.906034	-0.692576	-0.708519	-0.104835	0.311949	0.249291	1.13561	TGFBR3	E
ENSG00000189195	0.909242	2.0455	0.930212	0.124938	1.13597	-0.12618	-0.111606	-1.29427	-0.881589	-0.431329	-0.444127	-1.26754	-0.589226	BTBD8	F
ENSG00000162676	-0.330954	-1.87528	-1.4132	-0.450882	-0.684127	-0.611745	0.00813205	0.609309	0.767399	0.541659	1.44199	1.03602	0.961676	GFI1	D
ENSG00000067208	-2.06046	1.70655	1.059	0.297533	0.92895	1.11255	-0.264167	-0.116623	-0.617801	-0.517783	-0.542673	-0.589014	-0.396061	EVI5	E
ENSG00000122406	-3.08598	-0.405651	0.653003	0.500289	0.263844	-0.290091	0.768139	0.274594	0.44597	0.117728	-0.270279	0.542432	0.486009	RPL5	C
ENSG00000122483	2.39849	-1.05904	-1.02337	0.131541	-1.26725	0.183793	-0.388831	0.278242	0.161912	0.495441	-0.00671579	-0.931005	1.0268	CCDC18	B
ENSG00000137942	-3.00389	-0.12455	-0.384835	-0.290613	0.849148	-0.0656152	0.294134	0.237881	-0.135283	0.707029	0.830145	0.366257	0.720188	FNBP1L	C
ENSG00000023909	-0.0960193	-0.52556	-1.62683	-1.40151	-1.36368	0.372668	-0.299331	0.3199	0.514016	0.666314	0.77631	1.16639	1.49734	GCLM	B
ENSG00000198691	-1.727	-1.84107	-0.899496	-0.491327	-0.5253	0.403924	0.850616	0.971806	0.718838	0.590713	0.9043	0.869848	0.174147	ABCA4	D
ENSG00000137962	-1.9734	-2.01565	-0.488775	-0.208752	0.389918	1.38216	0.369235	0.887388	0.601709	0.35415	0.517816	0.063709	0.120487	ARHGAP29	C
ENSG00000117528	0.938842	-0.579671	-1.15973	-1.50369	-0.894823	-0.416496	-0.666615	-0.187367	-0.0633255	0.742809	1.06965	0.958629	1.76179	ABCD3	B
ENSG00000117525	-1.3167	-2.11272	-0.87763	1.10123	0.0512485	1.37695	-0.254339	1.20703	0.564267	0.0621228	0.0214579	0.263405	-0.0863121	F3	C
ENSG00000143036	0.982957	1.51471	0.50947	-0.954871	-0.342208	-1.78103	-0.0802432	-1.05399	-0.426831	-0.0963084	0.692515	1.50637	-0.470554	SLC44A3	A
ENSG00000117519	1.70903	1.04112	1.37623	0.484037	0.128361	-0.703257	-0.342338	0.30739	-0.176895	0.0147943	-1.16034	-1.63921	-1.03892	CNN3	F
ENSG00000188641	-2.5123	-0.225781	0.742756	0.83228	1.40584	1.07466	0.561205	-0.144111	-0.64401	-0.104055	-0.0700182	-0.652623	-0.263835	DPYD	E
ENSG00000117598	1.33553	1.64264	1.27714	0.285972	0.772234	-0.482105	-0.0484929	-0.550714	-0.883066	-0.343815	-1.17229	-1.5159	-0.317134	PLPPR5	F
ENSG00000099260	-0.889672	1.87738	1.85028	0.628485	0.929713	-0.337686	-0.607031	-0.306696	-0.762937	-0.651933	-0.289792	-1.10505	-0.335053	PALMD	E
ENSG00000156869	-1.00384	-1.94769	-1.09901	-0.807161	-0.0963527	-0.302846	0.112457	0.216772	0.609481	0.913591	0.881182	1.34052	1.1829	FRRS1	D
ENSG00000156876	0.784344	-1.27284	-1.70318	-1.09742	-1.33168	0.556784	-0.175864	0.630914	0.486815	0.776547	0.491663	0.510527	1.34341	SASS6	B
ENSG00000137996	2.39302	-0.012547	-1.52666	-1.26348	-1.2689	0.0609063	-0.0652746	0.197538	0.0117828	0.516324	0.428108	0.487209	0.0419661	RTCA	B
ENSG00000079335	2.97548	0.0929134	-0.238299	-0.561923	0.190485	0.645243	0.249778	-0.0793364	-0.761052	-0.628059	-0.403805	-0.811347	-0.670081	CDC14A	A
ENSG00000162694	-0.990738	-1.50864	-0.0953366	-1.23099	0.274485	-1.40032	0.30946	0.134293	0.371615	1.15467	1.3968	0.350788	1.23391	EXTL2	C
ENSG00000162631	-1.53996	-1.75641	-0.576704	0.423887	-0.762948	0.019791	-0.658591	-0.03363	0.776252	0.759198	1.27396	1.20914	0.86602	NTNG1	D
ENSG00000134215	2.28485	1.58656	0.603916	0.0104311	0.541107	-0.357667	-0.257227	-0.510808	-0.735059	-0.773815	-0.702644	-1.05624	-0.633408	VAV3	F
ENSG00000085491	1.93993	2.15915	0.355628	-0.596532	-0.0279083	0.465196	-0.33972	-0.462257	-0.795813	-0.5905	-0.730851	-0.891735	-0.484582	SLC25A24	F
ENSG00000196427	2.42229	1.59904	-0.140347	-0.577259	0.155517	-1.06069	-0.00824613	-0.347693	-0.676784	-1.21041	-0.0911872	-0.129432	0.0652052	NBPF4	A
ENSG00000162636	2.46495	0.542013	-0.719424	-0.950344	-0.708739	-1.13526	-0.998704	-0.554319	0.000342488	0.388717	0.567334	0.425355	0.678077	FAM102B	A
ENSG00000162639	2.78972	1.25316	0.516299	-0.0765923	-0.374989	-0.604155	-0.570501	-0.483564	-0.674292	-0.546163	-0.236982	-0.561368	-0.430582	HENMT1	A
ENSG00000121957	1.5577	-1.87774	-1.69913	0.2894	-1.04048	0.802568	-0.126445	0.318139	-0.00988544	0.649187	0.706243	-0.116393	0.546849	GPSM2	B
ENSG00000085433	1.80806	1.75221	0.608157	0.509116	0.722957	-0.0141634	-0.893999	-0.59424	-0.952325	-0.762743	-0.471936	-1.15643	-0.554664	WDR47	F
ENSG00000197780	2.20744	1.69896	0.0175766	-0.825796	-0.8399	1.06675	-0.439244	-0.37743	-0.443555	-0.796951	-0.511074	-0.366615	-0.390168	TAF13	F
ENSG00000215717	1.09319	2.28046	1.22605	-0.0904238	0.630758	-0.179686	-0.698646	-0.932305	-0.809937	-0.799113	-0.555142	-0.692125	-0.473085	TMEM167B	F
ENSG00000179902	2.19794	1.37272	0.745538	-0.00616475	0.171849	-0.190782	-0.187235	-0.0651419	-0.854511	-0.660456	-0.574146	-1.7581	-0.191507	C1orf194	F
ENSG00000116299	1.68449	1.62272	0.879713	0.517451	0.486576	0.127624	-0.00999991	-0.332712	-0.723952	-0.873994	-1.05598	-1.27286	-1.04907	KIAA1324	F
ENSG00000031698	3.00809	0.187423	0.299961	0.472743	0.00782453	0.107463	-0.329529	-0.607181	-0.322371	-0.774281	-0.625895	-0.664625	-0.759623	SARS	F
ENSG00000143126	2.66065	0.367167	-0.128744	0.496524	0.0942682	0.475853	0.463206	-0.257463	-0.269528	-0.833635	-0.771124	-1.09336	-1.20382	CELSR2	F
ENSG00000134222	2.01237	-1.39895	-0.887038	0.913006	-1.67744	0.422063	-0.158312	0.246803	0.223706	0.687232	0.56559	-0.439713	-0.509321	PSRC1	B
ENSG00000143028	-1.95686	-1.48338	0.981903	0.0882397	-0.419902	0.646062	1.47906	0.364778	0.177938	0.970349	0.211799	-0.027942	-1.03205	SYPL2	C
ENSG00000181754	-0.892888	1.5539	1.37213	0.981673	0.978864	0.703828	0.213866	-0.291287	-0.77934	-0.963135	-0.774742	-1.12668	-0.976186	AMIGO1	E
ENSG00000168765	2.16261	1.70929	0.679724	0.209577	-0.782857	-1.28548	-1.01181	-0.520903	-0.426659	-0.266725	-0.195742	-0.0769176	-0.194108	GSTM4	F
ENSG00000134201	0.689823	1.81845	1.71763	0.556369	0.0869159	-0.718157	-0.256186	-1.23791	-1.2801	-0.71239	0.227907	-0.0997845	-0.792564	GSTM5	F
ENSG00000134202	1.99222	1.45952	0.619359	0.23882	-0.258064	-1.68188	-1.18296	-0.838607	-0.641905	-0.0481489	0.113477	0.0472065	0.18096	GSTM3	F
ENSG00000184371	-2.99288	-0.907899	0.218552	0.427782	0.557093	0.575706	0.593615	0.577795	0.302676	-0.310829	0.107837	0.646665	0.203888	CSF1	C
ENSG00000197106	1.89115	1.42587	0.827704	0.408178	0.420659	0.259265	-0.0168902	-0.367029	-0.485744	-0.947987	-0.837043	-1.26735	-1.31078	SLC6A17	F
ENSG00000168679	1.74715	1.82254	0.937603	0.487691	0.177198	-0.488164	-0.762647	-1.0989	-0.559832	-0.244076	-1.3233	-0.142533	-0.552735	SLC16A4	F
ENSG00000156171	2.24894	1.55674	1.05139	-0.274049	0.288668	-0.71084	-0.531198	-0.940898	-0.698164	-0.295658	-0.517974	-0.740872	-0.436087	DRAM2	F
ENSG00000134255	1.94704	2.11271	0.587647	-0.0959455	0.065448	-0.0692804	-0.368618	-0.35184	-1.14453	-0.731724	-0.582997	-0.657741	-0.710162	CEPT1	F
ENSG00000162777	1.55671	1.83118	0.916199	0.720906	0.371855	0.139264	-0.325423	-0.788606	-0.887903	-0.730823	-0.788639	-1.05659	-0.958133	DENND2D	F
ENSG00000064886	1.93222	0.776882	0.839692	-0.047421	-0.00794291	-0.798858	-1.0241	-1.6471	0.226574	0.850886	-0.761005	-0.926044	0.586218	CHI3L2	F
ENSG00000173947	-1.44314	1.5508	1.60016	0.106524	0.92359	0.279526	-0.938822	-1.01481	-0.247733	-1.04574	-0.606679	0.75386	0.0824527	PIFO	E
ENSG00000085465	1.61576	2.04008	1.20119	-0.236171	-0.730102	-0.593389	-0.434148	-0.649489	-1.12802	-0.949202	0.140863	-0.110803	-0.166563	OVGP1	F
ENSG00000116455	0.752039	-1.71223	-1.21197	-0.316727	-2.01498	0.574543	0.501389	0.681514	0.904477	0.376411	0.610824	0.681626	0.173079	WDR77	B
ENSG00000282608	2.682	-0.56207	-0.914277	-0.0940301	-0.274925	-1.10587	0.415047	-0.327327	0.783925	-0.309979	-0.106622	0.722239	-0.90811	ADORA3	A
ENSG00000116473	2.98206	0.937975	0.142889	-0.613087	-0.620571	-0.230688	-0.71043	-0.436984	-0.640129	-0.334768	-0.362317	-0.19414	0.0801874	RAP1A	A
ENSG00000197852	2.62461	1.44995	0.103574	0.207478	0.0552176	-0.633546	-0.0332569	-0.561599	-0.386925	-0.761156	-0.451828	-0.828764	-0.78376	INKA2	F
ENSG00000064703	2.74431	0.989608	-0.868631	-0.83533	-1.21475	-0.180682	-0.54719	0.17657	-0.193341	0.0939151	-0.0728263	-0.31283	0.221177	DDX20	A
ENSG00000171385	0.652855	2.89963	0.908286	-0.551802	-0.252273	-0.101317	-0.563559	-0.571572	-0.617929	-0.384823	-0.753622	-0.333985	-0.329892	KCND3	F
ENSG00000143079	-0.643022	0.994089	1.2905	1.28404	1.37233	0.731769	-0.158522	-0.127678	-0.577408	-0.789872	-0.94663	-1.31235	-1.11725	CTTNBP2NL	E
ENSG00000134245	-0.331254	-0.100233	0.910716	0.988505	2.6322	-0.0310539	-0.0120375	-0.528442	-0.251617	-0.684015	-0.72098	-1.11205	-0.759739	WNT2B	E
ENSG00000007341	1.78452	1.66388	1.24031	0.343355	0.298227	-0.311495	-0.390341	-0.716054	-0.293976	-0.597198	-1.04966	-1.14596	-0.825603	ST7L	F
ENSG00000155363	2.33995	1.47645	0.139827	0.425085	0.184851	-1.07384	-0.539395	-0.783155	-0.0122872	-0.35046	0.134779	-1.08581	-0.856004	MOV10	F
ENSG00000155366	1.49091	1.00486	1.30168	0.815835	0.126688	0.380412	0.197625	-0.272424	-0.213761	-0.985472	-1.10209	-1.11086	-1.6334	RHOC	F
ENSG00000155367	1.90308	1.43177	0.913609	0.56737	0.542734	-0.294725	0.0874996	-0.489579	-0.776281	-0.876178	-0.684758	-1.13042	-1.19412	PPM1J	F
ENSG00000155380	-0.920608	-2.41445	-0.977214	-0.510012	-0.329209	0.281039	0.183188	1.13843	0.880238	0.630394	0.806034	0.686392	0.545782	SLC16A1	D
ENSG00000081026	2.49884	1.73806	-0.0551357	-0.798704	-0.419354	0.197139	-0.591777	-0.294678	-0.600026	-0.785558	-0.319078	-0.601884	0.0321628	MAGI3	F
ENSG00000116793	2.48368	0.567744	-0.453551	-0.927116	-1.70762	0.860251	-0.264875	0.363528	-0.342118	-0.571065	-0.216531	0.295974	-0.0882936	PHTF1	A
ENSG00000118655	1.10433	-1.73067	-1.40856	-0.823214	-1.48956	0.310291	0.122911	0.407024	0.749882	0.414815	0.629651	0.735233	0.977869	DCLRE1B	B
ENSG00000116774	1.11046	1.90276	1.2328	0.777517	0.488614	-0.0284807	-0.270139	-0.53102	-0.768799	-0.934818	-0.950009	-0.983961	-1.04493	OLFML3	F
ENSG00000175984	-1.65953	-0.265882	-0.844077	-0.44864	0.165423	0.00737121	-0.690226	-1.02592	0.00427067	0.622209	1.35236	0.835609	1.94703	DENND2C	C
ENSG00000116748	-0.073528	1.19946	1.30599	0.987561	1.74113	-0.844725	-0.34672	-1.12592	-0.562723	-0.962207	-0.358449	-1.15459	0.194718	AMPD1	E
ENSG00000134198	-2.13263	0.553446	0.805552	0.391773	2.12754	-0.0885102	0.540297	-0.105489	-0.0588921	-0.211567	-0.234017	-1.06093	-0.526574	TSPAN2	E
ENSG00000173218	2.16019	1.31711	0.142102	-0.0168208	-0.666305	1.28097	-0.0140738	-0.166973	-0.524296	-0.965671	-0.594535	-0.97548	-0.976209	VANGL1	F
ENSG00000118729	1.7683	1.55118	0.595705	0.368531	0.587014	0.180212	-0.260539	-1.72888	-0.130012	-0.967519	-0.254162	-1.03233	-0.677501	CASQ2	F
ENSG00000163393	0.795699	2.18046	1.48381	0.49911	0.411598	-0.32561	-0.33385	-0.720151	-1.00809	-0.675667	-0.824559	-0.695635	-0.78712	SLC22A15	F
ENSG00000163399	2.78676	1.29991	-0.628746	-0.714468	-0.889399	0.325942	-0.306159	-0.307578	-0.36001	-0.416813	-0.0994246	-0.372685	-0.317328	ATP1A1	F
ENSG00000116815	2.57765	1.13498	0.438543	-1.24866	0.109463	0.0684154	-0.114228	-0.663651	-0.943348	-0.60093	-0.741801	-0.15734	0.140897	CD58	F
ENSG00000143061	1.57462	1.35513	0.870036	0.760914	0.518592	0.339599	0.116886	-0.260264	-0.636097	-0.956916	-1.06013	-1.31119	-1.31118	IGSF3	F
ENSG00000134256	1.33922	1.78147	0.97787	0.982872	-0.234605	0.229455	0.119499	-0.316191	-1.14504	-0.716169	-0.891858	-1.127	-0.999532	CD101	F
ENSG00000116830	2.69004	-0.524319	-0.981584	0.110578	-1.79669	0.452943	-0.100182	-0.0164954	-0.0200945	-0.0404304	0.192678	-0.10515	0.138711	TTF2	A
ENSG00000134253	1.47171	1.83333	1.00421	0.814466	0.705122	-0.826915	-0.708545	-0.595389	-0.8824	-0.67434	-0.746723	-0.710765	-0.683758	TRIM45	F
ENSG00000134258	-1.03182	-0.323501	-0.113768	-0.107511	0.51434	-1.02784	-1.08766	-1.21797	-0.387297	0.420291	1.22523	1.38312	1.75439	VTCN1	C
ENSG00000198162	1.02464	2.2329	1.06409	0.190709	0.463008	0.423481	-0.769214	-0.712547	-1.00988	-0.992097	-0.766062	-0.734785	-0.414243	MAN1A2	F
ENSG00000183508	2.46359	1.56494	0.126059	0.0946869	0.491685	-0.0994719	-0.410751	-0.68485	-0.713439	-0.613547	-0.684211	-0.901987	-0.6327	TENT5C	F
ENSG00000155761	0.994115	1.76374	0.88811	0.995953	0.846543	-0.300128	-0.313524	-0.447182	-0.767216	-0.517755	-1.55222	-1.2874	-0.303038	SPAG17	F
ENSG00000092621	2.37453	0.248157	-0.978732	-0.555477	-1.89628	-0.475482	-0.474861	0.0898301	0.556184	0.0592481	0.0709371	0.789363	0.192583	PHGDH	A
ENSG00000134193	-1.30517	0.206867	1.31904	1.23356	1.12385	0.697231	0.796976	0.24891	-0.286725	-0.559731	-0.871331	-1.33472	-1.26875	REG4	E
ENSG00000265808	2.30833	1.91476	0.386904	0.30182	-0.620514	-0.455164	-0.530912	-0.629521	-0.636816	-0.682451	-0.496436	-0.372551	-0.487452	SEC22B	A
ENSG00000188610	2.58921	-0.241568	-1.34542	0.465058	-1.398	0.325719	-0.0217704	0.408766	0.345217	0.0989384	-0.766184	-0.514011	0.0540468	FAM72B	B
ENSG00000171943	1.95014	1.14462	-0.964623	0.27492	-0.550873	0.933599	-1.19905	0.141334	-1.45184	-0.734028	0.183657	-0.378996	0.651136	SRGAP2C	F
ENSG00000266338	2.33029	-0.296533	0.231359	1.11844	0.843136	-1.50972	-0.918994	-0.955344	-0.00583354	-0.43356	0.144967	-0.462146	-0.0860556	NBPF15	F
ENSG00000215784	1.44195	-0.823006	-1.42343	-0.326241	-1.51853	1.88753	-0.378526	0.820056	0.549353	-0.250768	0.102432	-0.195224	0.114407	FAM72D	B
ENSG00000162825	-2.05673	-0.288005	-0.477855	0.576166	0.385045	-1.09213	-0.776013	0.471697	0.325097	0.328727	0.00842083	0.467543	2.12803	NBPF20	C
ENSG00000117262	-1.59106	-1.48553	-0.81213	0.145746	-0.0467742	-0.0865514	-0.199039	-0.69591	0.0881719	0.825526	1.76336	0.880031	1.21416	GPR89A	D
ENSG00000174827	0.946969	1.78475	0.721394	0.815815	1.09997	-0.867157	-0.754579	-1.47228	-0.919771	-0.680383	-0.357798	-0.680924	0.363991	PDZK1	F
ENSG00000186364	-1.80041	-2.27076	-0.165077	0.386744	0.312688	-0.60226	0.802535	0.0863558	0.490414	1.01551	0.714436	0.535816	0.494006	NUDT17	C
ENSG00000131788	-2.03928	-1.74971	-0.363195	0.279005	0.0269255	0.161222	1.26903	0.867073	0.958282	0.626931	0.723798	-0.211197	-0.548885	PIAS3	C
ENSG00000198483	1.08004	0.881702	1.47453	0.863631	0.789485	0.317426	0.293194	-0.497129	-0.524008	-0.743557	-1.22717	-1.15602	-1.55213	ANKRD35	F
ENSG00000271601	-2.11165	-0.230918	-0.840898	-0.565717	0.792591	-0.110559	0.320426	0.186618	-0.50532	1.29467	-0.108821	1.93296	-0.053374	LIX1L	C
ENSG00000272031	1.75625	1.64123	0.950947	0.462231	0.453551	-0.0318714	0.00310257	-0.411442	-0.775513	-0.865109	-1.05402	-1.07151	-1.05785	ANKRD34A	F
ENSG00000121851	1.098	1.2965	1.6616	0.710717	0.950725	-0.682666	-0.0239068	-0.970916	-0.831814	-0.575438	-0.878057	-1.19414	-0.560603	POLR3GL	F
ENSG00000265972	0.682757	1.62942	1.34825	0.822353	0.953808	0.212926	-0.0965073	-0.549993	-0.931939	-1.12147	-1.13183	-1.07992	-0.737849	TXNIP	F
ENSG00000271425	-2.6643	-0.637658	-0.123914	0.688389	1.15351	1.42768	-0.262731	0.483641	-0.0699928	-0.102104	0.338551	-0.413235	0.182158	NBPF10	C
ENSG00000268043	-1.74514	0.375952	0.184371	1.2848	1.98943	-1.37594	-0.289563	-0.408135	-0.346325	0.0213923	0.178333	0.723521	-0.592701	NBPF12	E
ENSG00000131791	-2.36073	-0.599674	-0.52948	-0.466701	0.771571	-1.03344	-0.151941	0.284483	0.25958	1.17962	0.947651	0.821702	0.877352	PRKAB2	C
ENSG00000131781	1.29038	2.00478	0.845476	-0.225824	1.18432	-0.840239	-0.975332	-0.908035	-0.765173	-0.265287	-0.341484	-0.943079	-0.0605027	FMO5	F
ENSG00000162836	-2.11299	-1.38808	-0.76617	-0.636916	-0.571963	0.0793292	0.543163	0.624866	0.764709	0.808135	0.920864	0.921595	0.81346	ACP6	D
ENSG00000263956	-2.26501	-0.446873	0.872732	0.903943	1.6334	-0.96916	-0.279445	0.0344967	-0.770592	-0.200433	0.361567	0.620846	0.504534	NBPF11	E
ENSG00000270629	-2.96788	-0.145583	-0.0165212	0.335928	1.36461	0.449965	0.355512	0.436552	0.280158	-0.0217177	0.0286949	-0.593478	0.49376	NBPF14	E
ENSG00000269713	2.33888	0.716815	-0.434955	-0.6366	-1.17789	-0.997862	-0.598935	-0.906278	-0.479441	0.267906	0.578604	0.254015	1.07574	NBPF9	A
ENSG00000203814	0.0188808	1.58686	1.3876	0.897592	1.58358	-0.828722	-0.33425	-0.855522	-0.900835	-0.878304	-0.915481	-0.354521	-0.406879	HIST2H2BF	F
ENSG00000184678	0.351134	1.49835	1.46085	0.805461	1.53007	-0.28373	-0.325616	-0.676881	-0.711279	-0.769579	-0.966673	-0.922028	-0.990074	HIST2H2BE	F
ENSG00000184260	2.15207	-0.553346	-1.6204	-0.340379	-1.48272	-0.50637	0.768494	0.654544	0.741057	0.0451338	-0.333834	0.0492743	0.426472	HIST2H2AC	B
ENSG00000014914	-1.19886	-2.09405	-0.621855	0.829455	1.80055	-0.719182	-0.131058	-0.0322219	0.313767	0.808791	0.605134	-0.0149612	0.454492	MTMR11	C
ENSG00000136631	-0.803898	-1.54847	-1.04832	-0.94592	-0.741389	-0.402069	-0.121858	0.162436	0.724944	1.00966	1.24588	1.05488	1.41413	VPS45	D
ENSG00000023902	-1.5548	-1.63943	-0.91907	-0.309449	-1.11147	0.284228	0.679078	1.08626	1.19388	0.588477	0.726434	0.820848	0.155019	PLEKHO1	D
ENSG00000143401	-1.16321	-1.94455	-1.25564	-0.659924	-0.69114	0.874235	0.297865	0.681723	0.720588	0.823834	0.765242	0.585982	0.964987	ANP32E	D
ENSG00000118298	-2.15309	-1.65454	-0.624596	1.00686	0.318472	0.118926	-0.665197	0.705054	0.681435	0.946969	0.795279	0.127017	0.397411	CA14	C
ENSG00000143369	1.36282	0.626526	-1.22285	0.630407	-0.0230324	-1.01858	-1.52157	0.0107984	0.472281	0.816836	1.29159	-0.0306993	-1.39452	ECM1	A
ENSG00000143382	-1.32245	-1.33285	-0.583753	0.177095	-0.293566	-1.49739	-0.500201	0.274963	0.655614	1.04619	1.41285	0.972236	0.991259	ADAMTSL4	D
ENSG00000143457	-2.76616	1.04019	0.586917	0.222896	1.45896	0.0177281	-0.159157	-0.616888	-0.303419	0.333774	0.211593	-0.223992	0.197564	GOLPH3L	E
ENSG00000143387	-2.49594	-1.01642	0.156959	0.277623	1.13962	-0.952463	0.171622	0.161137	0.53321	1.16808	0.838231	-0.0972042	0.115533	CTSK	C
ENSG00000143437	-2.78492	-0.628652	-0.538143	-0.124022	0.740024	-0.0750265	-0.165758	-0.0454438	0.50781	0.963659	0.993549	0.335203	0.821721	ARNT	C
ENSG00000143418	-2.31203	1.1391	1.25039	0.81092	1.45421	-0.0257881	-0.339214	-0.477052	-0.250057	-0.0510599	-0.210053	-0.693711	-0.295652	CERS2	E
ENSG00000143412	-2.72684	-0.593815	-0.0366402	-0.0686826	0.450521	-0.687749	-0.218401	-0.0756481	0.475907	0.997922	0.998543	0.464609	1.02028	ANXA9	C
ENSG00000143409	-1.74811	0.708543	0.529171	0.538589	2.1383	-1.33165	-0.116469	-0.854974	-0.205546	0.596455	0.368831	-0.475306	-0.147833	MINDY1	E
ENSG00000143363	-2.17987	-1.37908	-0.470444	-0.305419	-0.0613534	-0.367244	-0.129939	0.136883	0.654173	0.981417	1.38176	0.719928	1.01919	PRUNE1	D
ENSG00000163141	1.46724	1.65533	1.19615	0.701432	0.818198	-0.53278	-0.439545	-0.702573	-0.676701	-0.68424	-0.928223	-0.937802	-0.936489	BNIPL	F
ENSG00000213190	2.52199	1.08978	0.310051	-0.329256	0.208456	-1.39203	-0.521999	-0.557525	0.321316	0.360994	-0.441084	-0.682311	-0.88838	MLLT11	F
ENSG00000143434	-1.35619	0.218316	1.06637	1.53472	1.90048	-0.103584	0.278423	-0.178008	-0.325839	-0.25784	-0.700181	-0.851694	-1.22496	SEMA6C	E
ENSG00000163155	-1.50472	-2.26144	-0.900455	0.0518909	0.0246038	-0.0762532	0.148559	0.288683	0.904731	0.770516	0.937098	1.03084	0.585952	LYSMD1	D
ENSG00000143416	1.26391	1.6984	1.2276	0.671862	0.868771	-0.286206	-0.313508	-0.604079	-0.746963	-0.707359	-0.885536	-1.20744	-0.979443	SELENBP1	F
ENSG00000159377	-0.694018	-2.03171	-1.04294	-0.639811	-1.05704	-0.0177246	0.226292	0.64619	1.04568	0.832391	0.940688	1.01878	0.773223	PSMB4	D
ENSG00000143375	-2.70817	-0.744609	-0.82187	0.0191791	0.689001	-0.173523	0.696139	0.435806	1.09382	0.629481	0.787491	-0.0903397	0.187591	CGN	C
ENSG00000143367	-2.95438	-1.04615	-0.161404	0.214688	0.281191	0.206395	0.0730819	0.41545	0.449752	0.56852	0.585856	0.648822	0.71818	TUFT1	C
ENSG00000143376	-2.22544	-0.616753	-1.6337	-0.319473	-0.0862697	0.0980225	0.0874067	0.778392	0.564054	0.862008	1.09336	0.823645	0.574753	SNX27	C
ENSG00000143450	2.54556	-0.435399	-0.423653	-0.230905	-0.511455	-1.3386	-0.143278	-1.06069	1.05316	0.393636	0.399733	-0.595258	0.347152	OAZ3	A
ENSG00000143365	1.67831	1.32499	1.12764	0.919153	0.768565	-0.71427	-0.313749	-0.68794	-0.563869	-0.584925	-0.863613	-1.2003	-0.889988	RORC	F
ENSG00000159445	-2.17176	-1.08967	-0.589352	-0.405216	0.836015	-0.758154	-0.223131	0.0232724	0.350556	0.773293	1.04149	1.16541	1.04726	THEM4	C
ENSG00000197747	-2.42116	-0.524715	-0.42409	-0.829356	-0.460916	0.126949	-0.44645	0.342264	0.673968	0.87292	1.01752	1.19398	0.87909	S100A10	C
ENSG00000163191	-2.41052	-1.57812	-0.328653	-0.33469	-0.0485255	0.0953259	0.197639	0.371271	0.860966	0.739403	0.858059	0.685215	0.892628	S100A11	C
ENSG00000182898	-0.449279	0.793027	0.887254	0.11328	1.19456	-1.72857	-0.893821	-1.5544	-0.375579	-0.214309	0.935708	1.29487	-0.00274579	TCHHL1	E
ENSG00000159450	-1.08708	-1.90971	-0.839513	-0.475177	-0.248105	-0.880299	0.0870913	0.531636	0.699819	1.09733	0.940794	0.614347	1.46887	TCHH	D
ENSG00000163207	-2.16336	-1.67206	-0.538396	-0.399952	-0.223786	0.000994581	0.60034	0.52909	0.810917	0.554756	0.738736	1.28083	0.4819	IVL	C
ENSG00000163218	1.65839	0.39085	9.33194e-06	0.0206186	0.677744	-1.13306	-1.3459	-1.38815	1.16273	-0.921806	1.1588	-0.265084	-0.0151461	PGLYRP4	A
ENSG00000163220	-0.37078	-1.79429	-1.26687	-0.647236	-1.26814	0.151177	0.0455979	0.402432	0.609974	0.703074	1.01722	1.21289	1.20495	S100A9	D
ENSG00000163221	0.0653313	-1.36884	-0.951916	-0.823232	-0.926206	-0.806904	-0.796423	0.294565	0.444087	0.937253	1.13433	1.27349	1.52446	S100A12	D
ENSG00000143546	2.08425	-0.668064	-1.10587	-0.802017	-0.811952	-0.874652	-0.617224	-0.376922	0.044801	0.13455	0.55964	0.99101	1.44245	S100A8	B
ENSG00000184330	2.73758	0.0184709	-1.3689	-0.876895	-0.536106	-0.26274	-0.181583	-0.863717	-0.17454	0.120185	0.31858	0.600293	0.46938	S100A7A	A
ENSG00000143556	2.84765	0.380286	-1.16466	-0.787994	-0.223741	-0.704553	-0.614683	-0.361048	-0.436278	-0.144302	0.434065	0.471746	0.303506	S100A7	A
ENSG00000197956	1.57329	0.530208	1.31984	0.732811	0.810943	0.551046	0.0949828	-0.350116	-0.634433	-1.00328	-1.09754	-1.08596	-1.44179	S100A6	F
ENSG00000196154	1.10846	-0.9257	1.11796	1.31243	1.13575	-0.21301	-0.0846945	0.835477	0.0936785	-0.97081	-1.19211	-1.29679	-0.920638	S100A4	F
ENSG00000188643	2.00449	1.60282	0.815891	-0.0683873	-0.741991	0.19344	0.0835521	0.130799	-0.0628032	-0.719381	-0.896432	-0.993412	-1.34858	S100A16	F
ENSG00000189334	1.24378	1.21509	1.06483	0.74319	0.230056	0.667325	0.227315	-0.00507845	-0.283605	-0.975471	-1.36725	-1.25803	-1.50215	S100A14	F
ENSG00000169418	-1.71926	0.399796	0.764812	1.34291	1.41311	0.83257	0.456443	0.274933	-0.205419	-0.446544	-1.00665	-1.20818	-0.898517	NPR1	E
ENSG00000143578	2.09533	1.76628	0.872415	0.289232	0.203482	-0.545207	-0.41446	-0.636708	-0.553414	-0.604373	-0.776245	-0.938578	-0.757761	CREB3L4	F
ENSG00000143545	1.62441	1.72798	1.16903	-0.146554	0.498155	-1.25377	-0.406395	-1.31049	-0.701651	-0.222829	-0.179616	-0.841757	0.0434929	RAB13	F
ENSG00000177954	-2.07357	-0.218542	1.02754	1.12003	2.01137	-0.644912	0.434914	-0.168138	-0.689586	-0.293939	-0.263733	-0.157122	-0.0843054	RPS27	E
ENSG00000143549	1.17617	-1.43154	-1.48854	-0.896462	-1.70993	0.81929	0.157294	0.681968	0.581586	0.446047	0.597041	0.535865	0.531213	TPM3	B
ENSG00000143575	2.24221	-1.81515	-0.963643	0.0100537	-1.32516	0.161617	-0.164274	0.219474	0.816821	0.0811505	0.26655	0.369802	0.100551	HAX1	B
ENSG00000143515	0.061456	1.5724	1.34094	1.17237	0.887877	0.398563	0.0284283	-0.380794	-0.763675	-1.02538	-1.03262	-1.17709	-1.08247	ATP8B2	E
ENSG00000160712	1.1687	1.52772	1.0749	0.774781	0.727598	0.450645	-0.0707406	-0.517851	-0.826042	-1.4044	-1.13465	-0.764632	-1.00603	IL6R	F
ENSG00000169291	1.98959	1.3288	0.788606	0.601897	0.296624	-0.291822	-0.523485	0.0159213	-0.491389	-1.55727	-0.232047	-0.595177	-1.33025	SHE	F
ENSG00000163239	2.37165	0.684835	1.32952	0.270009	-0.135232	-1.14204	-0.0972609	-0.907157	-0.745182	-0.951007	0.219537	-0.449126	-0.44855	TDRD10	F
ENSG00000160716	1.88968	1.11538	0.906966	0.502498	0.171752	-0.281414	0.0915609	-0.517025	-0.953161	-1.97254	-0.0702986	-0.956957	0.0735655	CHRNB2	F
ENSG00000163344	2.20033	0.841177	1.11678	0.994474	0.162601	-0.589507	-0.132986	-0.632998	-0.468436	-0.640909	-1.02461	-1.10718	-0.718739	PMVK	F
ENSG00000163346	-0.915122	1.33128	1.42609	1.27415	1.42344	-0.401477	0.121139	-0.459525	-0.493862	-0.511495	-0.567629	-1.19214	-1.03486	PBXIP1	E
ENSG00000173207	1.87613	-1.51626	-1.1349	-0.289538	-1.82987	0.141607	-0.0349715	0.189149	0.456062	0.502247	0.451578	0.465883	0.722884	CKS1B	B
ENSG00000160688	1.45198	-1.81736	-1.16656	-0.522804	-1.55775	0.0585323	0.67735	0.796927	1.01444	0.269515	0.492819	0.293598	0.00931145	FLAD1	B
ENSG00000143590	2.51508	1.11155	0.428942	0.449482	0.400867	-0.410194	-0.0247136	-0.592357	-0.416339	-0.583657	-0.756743	-0.929738	-1.19218	EFNA3	F
ENSG00000169242	-1.36431	0.81231	1.51447	1.387	1.60797	-0.0472958	-0.0687857	-0.293725	-0.544331	-0.750745	-0.845799	-0.797755	-0.609008	EFNA1	E
ENSG00000169241	3.04743	-0.321727	-0.153216	-0.242191	-0.771018	-1.07012	-0.295696	-0.618288	0.386674	0.270539	0.125467	-0.267542	-0.0903078	SLC50A1	A
ENSG00000179085	2.44778	0.312931	0.352814	0.324615	-0.530953	-2.05067	0.381886	-0.163608	0.24875	0.235632	-0.624148	-0.271639	-0.663389	DPM3	F
ENSG00000185499	1.23875	1.91579	0.746626	0.716329	0.889653	-0.161552	-0.0327535	-0.579681	-0.905121	-0.787346	-0.85389	-1.16648	-1.02032	MUC1	F
ENSG00000169231	-1.35247	1.0545	1.57773	1.19337	1.64044	-0.821476	-0.596667	-0.617548	-0.632833	-0.12636	-0.276994	-0.577854	-0.463846	THBS3	E
ENSG00000173171	1.18824	-1.06808	-1.37464	-0.597252	-1.7091	-0.639113	-0.0302226	0.348402	1.24292	0.702749	0.740571	1.07071	0.12482	MTX1	B
ENSG00000160752	0.654837	-1.72095	-1.62912	0.506136	-1.82953	0.941638	0.254089	0.45915	0.584844	0.243611	0.551972	0.474835	0.508484	FDPS	B
ENSG00000160753	2.74381	0.183482	-0.715928	-0.587033	-1.63201	-0.776291	0.144344	0.0685802	0.278615	0.310114	0.15088	0.113527	-0.282094	RUSC1	A
ENSG00000125459	1.67455	-1.57212	-1.34096	-0.405688	-1.58846	-0.192776	0.240783	0.617301	0.120275	0.474789	1.04317	0.499413	0.429725	MSTO1	B
ENSG00000143622	-3.01111	0.490124	1.16848	0.200829	0.904476	-0.206362	-0.337219	-0.00711477	0.13488	-0.0420237	0.0735715	0.105805	0.525666	RIT1	E
ENSG00000173080	2.234	1.21323	-0.288873	1.17724	-0.123344	-1.12061	-0.544142	-0.222916	-0.401988	-0.975446	-0.362209	0.427197	-1.01214	RXFP4	F
ENSG00000116584	2.96252	0.943668	-0.190774	0.284305	0.024471	-0.542826	-0.239876	-0.615778	-0.405997	-0.491591	-0.350032	-0.63809	-0.739998	ARHGEF2	F
ENSG00000160803	1.00474	-1.84109	-1.33104	-0.0118535	-1.73441	0.681445	0.862517	0.601067	0.923706	0.353897	0.49567	0.114173	-0.118823	UBQLN4	B
ENSG00000254726	-1.65985	-1.44808	-0.403024	0.472677	-0.637544	1.17866	1.43869	1.28765	0.839632	0.0279771	-0.0817469	-0.433438	-0.581602	MEX3A	C
ENSG00000160789	2.27297	-0.685696	-1.82037	-0.120959	-1.18969	-0.687258	0.0195691	0.398525	0.626938	0.424581	0.53178	0.344658	-0.115051	LMNA	B
ENSG00000196189	1.14094	1.66755	1.11584	0.723564	0.801053	-0.0464524	0.026423	-0.416781	-0.577429	-0.942999	-1.03442	-1.13175	-1.32554	SEMA4A	F
ENSG00000160781	0.872205	1.60549	1.37175	0.415992	0.908068	-1.4642	-0.429382	-0.175615	-0.559875	-0.0520157	-0.0107783	-1.12318	-1.35846	PAQR6	F
ENSG00000163472	2.10537	0.253557	0.149681	1.12735	1.13575	-0.129014	0.0325944	-0.616116	0.0344721	-0.823635	-0.816453	-0.938308	-1.51525	TMEM79	F
ENSG00000163467	1.70158	0.140182	0.431962	-1.34738	-1.09814	-1.00577	0.0118961	-0.172886	0.974038	-1.25439	0.143644	-0.0383594	1.51362	TSACC	A
ENSG00000132677	-0.542786	-1.74019	-1.00051	-0.605532	-0.69645	-1.11957	0.05606	0.656418	0.946135	1.06886	1.30078	0.865256	0.811525	RHBG	D
ENSG00000183856	2.18187	-0.852462	-1.18725	1.21738	-1.58153	0.779619	-0.0610263	-0.0331642	0.0179379	0.127514	0.290112	-0.414322	-0.48468	IQGAP3	B
ENSG00000160818	1.29855	-1.82017	-1.18049	-0.929702	-1.53907	0.456926	0.322504	0.388546	0.504298	0.468175	0.487774	0.704236	0.838427	GPATCH4	B
ENSG00000132688	2.78909	0.304008	-0.403875	0.393507	-1.11415	0.621494	0.250144	0.205484	-0.374246	-0.4408	-0.530392	-0.757631	-0.942626	NES	F
ENSG00000143320	-1.59257	-2.31521	-0.703956	-0.285685	0.0673959	-0.0122005	0.466682	0.513384	0.934633	0.799628	0.769242	0.599784	0.758873	CRABP2	D
ENSG00000143319	2.42023	-1.27908	-1.47698	-0.494663	-1.17762	0.0170413	0.255815	0.200045	0.570869	0.298485	0.291606	0.281218	0.0930321	ISG20L2	B
ENSG00000143303	1.83104	1.26369	1.28255	0.878165	0.219086	-0.309996	-0.0667975	-0.829767	-0.608265	-0.778752	-0.783836	-0.987788	-1.10933	RRNAD1	F
ENSG00000027869	2.53789	0.941578	0.0566017	-0.393418	-0.737571	-0.574731	0.420291	0.697443	-0.516472	-0.525237	-1.40189	-0.665767	0.161289	SH2D2A	A
ENSG00000158716	2.11627	1.30688	0.573444	0.219298	-0.864824	-0.305253	0.916301	-0.137332	-0.102388	-0.668507	-0.742947	-0.986099	-1.32484	DUSP23	F
ENSG00000213085	2.47908	0.158255	-1.18431	-0.312728	-1.45671	-0.517821	-0.700072	-0.365923	0.346208	0.0262942	0.756966	-0.0170993	0.787864	CFAP45	A
ENSG00000158710	1.62571	-1.53895	-1.31857	-0.174242	-1.71857	0.628176	0.257508	0.752262	1.02219	0.13326	0.225722	0.297993	-0.19249	TAGLN2	B
ENSG00000085552	0.920625	0.582642	0.724135	1.20393	1.03474	-0.017638	0.617662	0.419737	-0.267566	-0.890812	-1.23734	-1.4038	-1.68632	IGSF9	F
ENSG00000162729	2.63714	0.923467	0.224147	0.692309	-0.273944	-0.130857	0.143231	-0.168137	-0.412002	-0.795686	-0.900258	-0.850961	-1.08845	IGSF8	F
ENSG00000162734	1.95853	0.634748	0.959875	0.610978	-1.12724	1.26911	-0.122199	-0.0813196	-0.496252	-1.00595	-0.72056	-1.03908	-0.84064	PEA15	F
ENSG00000162738	2.77869	0.811555	0.0738125	0.254611	0.18405	-1.05217	-0.78908	-0.108126	0.233609	-0.310341	-0.341847	-0.833794	-0.900974	VANGL2	F
ENSG00000215845	1.82829	1.21743	1.20867	0.914816	0.607985	-0.589192	-0.31923	-0.722793	-0.895317	-0.620403	-0.835046	-1.04104	-0.754166	TSTD1	F
ENSG00000143217	-2.11456	-0.733755	0.252702	1.47821	1.41396	0.773498	0.74851	0.263899	0.278867	-0.590746	-0.482854	-0.532642	-0.75509	NECTIN4	C
ENSG00000162755	1.46398	1.69416	1.34849	0.427636	0.146674	-1.52081	-0.730062	-1.18227	-0.625187	-0.477758	-0.17128	-0.217837	-0.15573	KLHDC9	F
ENSG00000143256	0.968824	-1.77442	-1.22202	-0.990537	-1.58456	0.289715	0.597564	0.472855	0.841121	0.506016	0.380976	0.818164	0.696296	PFDN2	B
ENSG00000143222	1.87404	0.915273	1.30848	1.03056	0.451004	-0.165954	-0.303339	-0.62888	-0.958167	-0.932787	-0.966519	-1.0538	-0.569912	UFC1	F
ENSG00000143224	-1.60259	0.145317	1.44484	1.2158	0.727373	-2	-0.209784	-0.796977	0.196001	0.76077	-0.0343765	0.02011	0.133521	PPOX	E
ENSG00000158859	2.08951	1.23514	0.50456	0.345856	0.703905	0.250474	-0.609684	-0.988598	-0.859851	-1.24479	0.131574	-0.387283	-1.17081	ADAMTS4	F
ENSG00000248485	2.25873	0.160012	-0.291025	1.0691	-0.620964	1.0535	0.0907006	-0.233843	0.00428628	-0.753837	-0.656654	-0.360377	-1.71963	PCP4L1	F
ENSG00000158887	2.68062	0.847267	-0.399875	-1.22551	-0.152425	-0.830414	0.137527	-0.11179	-0.857895	-0.274389	0.688041	0.123685	-0.624847	MPZ	A
ENSG00000173110	-0.967512	-1.1781	-0.928812	-0.38636	-0.290046	-0.831924	-0.517144	-0.378074	0.205173	0.794469	1.21985	1.68962	1.56886	HSPA6	D
ENSG00000072694	0.207919	1.81016	1.16524	0.525214	1.07984	-0.5035	0.344474	-0.193934	-0.862867	-0.263818	-1.26675	-1.71632	-0.325657	FCGR2B	E
ENSG00000162746	-0.749708	2.29317	0.709591	0.0510141	1.46588	-0.845791	0.350672	0.0510787	-0.852797	-0.452382	-1.16834	-0.318453	-0.533934	FCRLB	E
ENSG00000198929	2.54411	1.26074	0.267638	0.385429	0.454408	-0.178775	-0.30961	-0.5504	-0.754663	-0.650129	-0.675995	-1.00703	-0.785716	NOS1AP	F
ENSG00000239887	2.6073	1.13661	0.308151	0.456963	0.46343	-0.414594	-0.26768	-0.804077	-0.713492	-0.575629	-0.651175	-0.918259	-0.62755	C1orf226	F
ENSG00000132196	2.01978	1.57396	0.443533	1.13696	-0.941082	-0.29367	0.0458761	-0.206283	-0.872894	-0.661223	-0.638256	-0.94461	-0.662096	HSD17B7	F
ENSG00000143228	1.52581	-1.543	-1.26386	-0.0892278	-1.90714	0.351784	-0.088648	0.446492	0.193304	0.850385	0.648545	0.161041	0.714508	NUF2	B
ENSG00000185630	-1.99925	-1.04188	-1.0292	-0.789717	-0.421081	0.278012	-0.0371724	0.377528	0.677062	0.565113	1.08116	0.893192	1.44624	PBX1	D
ENSG00000143149	2.48895	1.34703	-0.444017	-0.836142	-0.400394	-1.16876	-0.592471	-0.792236	-0.269967	-0.0516187	0.255135	-0.180573	0.645061	ALDH9A1	A
ENSG00000143158	2.3178	1.23193	0.291856	-1.23824	-0.968425	-1.035	-0.803275	-0.157442	-0.58279	-0.0207776	0.10631	0.213261	0.644796	MPC2	A
ENSG00000143147	-3.09395	-0.540214	0.0370183	0.313751	-0.173549	-0.101131	0.51178	0.724306	0.267891	0.371808	0.518623	0.41913	0.744532	GPR161	C
ENSG00000143156	-2.99532	-0.0413406	0.504059	0.0330448	1.00231	-0.730879	-0.151363	0.267204	-0.00197028	0.461526	0.553077	0.635001	0.464653	NME7	C
ENSG00000117479	1.7363	2.16928	0.885484	-0.483681	0.0967916	-0.440165	-0.858944	-0.588804	-0.993783	-0.733521	-0.411379	-0.511034	0.133453	SLC19A2	F
ENSG00000198734	2.44014	1.44583	0.502362	-0.106116	0.0378538	-0.829178	-0.0310057	-0.740466	-1.14961	-0.377894	-0.283039	-0.95238	0.0435087	F5	F
ENSG00000000460	-0.0363639	-1.37635	-1.32874	-0.605751	-1.9945	0.769702	0.199836	0.509186	0.477749	0.779145	0.823881	0.890834	0.891364	C1orf112	D
ENSG00000188404	-2.32805	-1.39405	-0.523875	-0.584558	-0.162227	-0.0444674	0.390034	0.376092	0.693893	0.976735	0.895752	0.789741	0.914987	SELL	C
ENSG00000075945	-2.15744	0.0823616	1.03727	0.817371	1.6708	-0.566589	-0.434639	-0.513888	-1.02726	0.127881	0.149413	-0.141833	0.956555	KIFAP3	E
ENSG00000197959	-2.15711	-0.844882	0.479664	-0.181006	-0.859512	1.36252	1.47039	0.944785	0.424152	-0.722429	0.0601853	0.0971971	-0.0739564	DNM3	C
ENSG00000094975	2.8024	-0.118014	-0.6116	-1.363	0.826661	0.379527	-0.648158	-0.39402	-0.417585	-0.412118	0.166409	-0.33325	0.122749	SUCO	A
ENSG00000120334	1.78692	-1.28547	-1.31425	-0.19772	-1.84151	0.609293	-0.329198	0.0867058	0.314402	0.195992	0.569053	0.528725	0.87705	CENPL	B
ENSG00000117593	1.60139	-1.2331	-1.47212	-0.700234	-1.59086	-0.156334	-0.156879	0.0982943	0.592238	0.658706	0.831392	0.650815	0.876697	DARS2	B
ENSG00000185278	0.604204	2.283	1.23686	0.501404	0.632896	-0.00244999	-0.557632	-0.478846	-0.636654	-0.926676	-0.913786	-1.07603	-0.66628	ZBTB37	F
ENSG00000116161	0.555515	-1.46688	-1.51517	-1.29983	-1.30422	0.27853	0.191398	0.476043	0.631059	0.784341	0.660629	0.853508	1.15508	CACYBP	B
ENSG00000235750	2.67966	0.769238	0.275421	0.420722	0.778318	-0.277796	-0.7625	-0.958348	-0.770201	-0.587516	-0.533422	-0.648984	-0.384597	KIAA0040	F
ENSG00000198797	2.24514	1.36064	0.835848	0.448117	0.314153	-0.243447	-0.161489	-0.832819	-0.873387	-0.998448	-0.947252	-0.483921	-0.663139	BRINP2	F
ENSG00000075391	-1.87892	-1.07963	-1.38724	-0.741063	-0.153468	0.607511	-0.221256	0.614199	0.61367	0.593368	0.681164	1.01184	1.33982	RASAL2	D
ENSG00000143322	-3.07527	-0.212404	-0.512216	0.146049	0.249091	0.385587	0.109709	0.248142	0.635419	0.0282129	1.0239	0.522427	0.451356	ABL2	C
ENSG00000162782	1.34686	1.8444	1.10262	0.709331	0.72766	-0.401122	-0.380275	-0.653374	-0.8307	-0.787111	-0.68392	-1.1336	-0.860774	TDRD5	F
ENSG00000169905	-2.79836	0.00259302	-1.02999	-0.274341	0.72371	0.500247	-0.48469	0.381222	0.427644	0.419328	0.69968	0.672908	0.760055	TOR1AIP2	C
ENSG00000116260	-2.03379	-1.52628	-0.653794	-0.268715	-0.754184	0.462144	0.594202	0.922837	1.24697	0.757344	0.815407	0.500161	-0.0622987	QSOX1	D
ENSG00000121454	1.59458	1.53367	0.575786	0.309995	0.135298	0.18771	0.301891	0.381336	-0.294338	-0.491325	-1.17827	-1.51233	-1.54401	LHX4	F
ENSG00000153029	-1.69035	-0.629505	0.937302	0.84777	2.18221	-0.861067	0.568957	-0.581943	0.144481	0.162793	0.186086	-0.855894	-0.41084	MR1	E
ENSG00000135821	1.39493	1.85826	0.774964	0.358845	1.0973	-0.216175	-0.235409	-0.845049	-1.09236	-0.554117	-0.705502	-1.20809	-0.627588	GLUL	F
ENSG00000135828	2.23038	1.54425	0.0736723	0.199523	0.485655	-1.30929	-0.500113	-1.1682	-0.348736	-0.874901	0.112162	-0.0954257	-0.348975	RNASEL	A
ENSG00000143333	-1.92032	-1.85276	-0.931604	-0.287663	-0.205507	0.129978	0.470554	0.592467	0.878784	0.94223	0.856824	0.770168	0.556851	RGS16	D
ENSG00000135838	2.57944	0.567262	0.4148	0.472682	-0.227907	-1.40359	-0.356572	-0.420006	-0.829982	-0.12484	-1.18861	0.420821	0.096503	NPL	F
ENSG00000135862	-2.04748	-1.43754	-0.965334	-0.269075	-0.4608	0.0143968	0.131977	0.418991	0.874068	0.777366	1.13382	0.959226	0.870388	LAMC1	C
ENSG00000058085	-2.58809	-1.13735	-0.679844	-0.392258	0.0138897	0.395414	0.181839	0.426881	0.781497	0.409652	0.936462	0.840842	0.811061	LAMC2	C
ENSG00000157064	1.46669	2.00405	1.25167	0.476944	0.0933039	-0.203249	-0.27766	-0.707199	-0.71076	-0.768154	-0.770601	-0.955412	-0.899625	NMNAT2	F
ENSG00000116701	-0.887322	1.3063	1.28087	1.00367	0.597914	0.639509	0.412091	0.67528	-0.566305	-0.85006	-1.0253	-1.17929	-1.40736	NCF2	E
ENSG00000143344	-2.85134	-0.367586	1.23328	0.685338	0.946435	0.766611	-0.361799	0.0681301	-0.270637	0.0426161	0.0267917	-0.110501	0.192662	RGL1	C
ENSG00000198860	0.661679	-1.08955	-1.31134	-1.45494	-1.36345	0.0373278	-0.21059	0.440548	0.704425	0.426055	0.521209	1.25145	1.38718	TSEN15	B
ENSG00000116667	1.71517	1.82341	0.948598	-0.211578	0.124389	-1.2185	-1.04175	-0.872679	-0.991463	-0.470194	-0.116086	-0.141226	0.451913	C1orf21	F
ENSG00000135842	0.157665	0.875678	0.270986	1.79355	1.68101	0.0782345	-0.130215	-0.125655	-0.818265	-1.53328	-1.03532	-0.941574	-0.272812	FAM129A	F
ENSG00000116668	0.00512946	1.8914	1.37706	0.596843	1.44206	-0.460296	-0.601651	-0.281145	-0.766352	-0.519058	-0.612229	-1.20908	-0.862682	SWT1	E
ENSG00000143341	0.64037	0.543185	1.17493	1.24233	1.40305	0.280932	0.170504	-0.162875	-0.411169	-0.941081	-1.15386	-1.38712	-1.3992	HMCN1	E
ENSG00000116690	0.83375	-0.344607	0.309646	1.27937	1.00233	0.611524	0.923149	0.42843	0.187929	-1.09786	-1.17936	-1.62486	-1.32944	PRG4	F
ENSG00000162670	1.45558	1.20848	1.38475	1.03532	0.350346	0.0690517	-0.322713	-1.13521	-0.425415	-0.95539	-0.739472	-0.50601	-1.41932	BRINP3	F
ENSG00000231767	-1.38446	-1.49436	0.515525	-0.717474	0.191912	-1.12345	0.0891785	-0.248579	1.29019	1.70719	-0.245997	0.547931	0.872398	AL136454.1	C
ENSG00000116741	-2.52135	-0.892471	-0.340734	0.0137832	1.53119	-0.371482	-0.0332439	0.8539	0.270483	-0.339072	0.858679	0.23919	0.731121	RGS2	C
ENSG00000116750	0.500339	-1.48079	-1.42671	-1.51605	-1.08271	0.370505	0.0206364	0.602026	0.705374	0.468973	0.667055	0.961616	1.20974	UCHL5	B
ENSG00000023572	1.314	0.197071	-1.16379	-1.93451	-1.42714	0.548173	-0.0663557	0.278099	-0.163123	-0.0109047	0.163893	0.907454	1.35713	GLRX2	B
ENSG00000203724	1.46167	1.77465	1.02136	0.604947	0.573072	-1.27351	-0.111943	-0.237663	-0.575246	-0.526768	-0.889663	-1.24809	-0.572815	C1orf53	F
ENSG00000116833	2.78344	0.066003	-0.455195	-0.986502	-1.43762	-0.660945	0.152829	0.435153	0.19825	0.221038	-0.225781	-0.367917	0.277249	NR5A2	A
ENSG00000162702	-2.47849	-0.897079	-1.05174	-0.615549	-0.0718969	0.530933	0.261945	0.870645	0.589469	0.528779	0.721203	0.744879	0.866904	ZNF281	C
ENSG00000118200	-2.14199	-1.25342	-0.885996	-0.82843	0.098887	0.86787	-0.0689426	0.697879	0.578569	0.2265	0.713791	0.65952	1.33576	CAMSAP2	C
ENSG00000163362	1.1392	1.68657	1.31908	0.858338	-0.016913	0.116689	-0.0616759	-0.0859364	-0.545367	-0.807514	-1.00519	-1.1914	-1.4059	INAVA	F
ENSG00000116852	0.955468	-1.23307	-0.0720238	0.810167	-1.64437	0.363182	0.185412	1.87195	0.052194	0.584735	0.0425141	-0.540745	-1.37542	KIF21B	B
ENSG00000081248	2.39222	-0.544618	0.868361	0.351239	-0.656351	0.34073	0.214947	0.109198	-0.690589	-0.19487	0.203267	-0.462774	-1.93076	CACNA1S	A
ENSG00000081277	1.48984	0.48542	0.683112	1.09632	1.25847	0.202645	0.169842	-0.0493942	-0.512015	-0.924764	-1.15146	-1.39706	-1.35097	PKP1	F
ENSG00000159166	-0.814739	-2.4728	-0.796609	0.398189	-0.206842	1.40562	0.998786	0.871162	0.748108	0.0173606	0.0708326	0.0697537	-0.288826	LAD1	C
ENSG00000159173	-1.99095	-1.41101	0.16936	1.02121	1.32022	0.898951	1.13389	0.407543	0.138328	-0.609789	-0.56105	-0.00197077	-0.514751	TNNI1	C
ENSG00000174307	-2.7136	-0.83294	-0.661528	0.0879244	-0.445938	-0.0876479	0.60823	0.536172	0.77824	0.550405	0.489622	1.01147	0.679593	PHLDA3	C
ENSG00000134369	-2.20374	-1.47287	-0.850778	-0.403307	-0.170102	0.069191	0.336343	0.642042	1.14914	0.81292	0.898181	0.716817	0.476167	NAV1	C
ENSG00000198700	0.578648	-1.84085	-1.59691	-0.517462	-1.46406	0.484758	0.157658	0.470153	0.64499	0.669089	0.875866	0.668063	0.870067	IPO9	B
ENSG00000198892	1.56279	1.56935	0.890658	0.901042	0.161978	0.242048	0.13116	-0.654618	-0.951032	-0.520754	-0.978359	-1.01124	-1.34302	SHISA4	F
ENSG00000163435	-3.02864	-0.496314	-0.201532	-0.148699	0.131888	-0.203226	0.544688	0.296079	0.625226	0.919226	0.61683	0.552358	0.392119	ELF3	C
ENSG00000170075	-2.70681	-1.00932	-0.533288	-0.389596	0.149958	-0.127352	0.583547	0.367987	0.743642	0.671411	0.806495	0.659155	0.784166	GPR37L1	C
ENSG00000143862	-2.6329	-1.07838	0.379422	1.32849	0.79592	0.908488	0.488855	0.298009	0.136331	-0.0964866	0.0535477	-0.36049	-0.220805	ARL8A	C
ENSG00000133067	-2.83883	0.0485535	-0.0321736	-0.362875	1.05893	0.458399	-0.217631	0.61246	0.338062	1.18511	0.373481	0.00398458	-0.627473	LGR6	E
ENSG00000077152	1.24972	-2.0381	-1.27918	-0.382729	-1.49897	0.229221	0.156595	0.431246	0.524269	0.573413	0.627707	0.656611	0.750199	UBE2T	B
ENSG00000077157	-2.26455	-1.47079	-0.912029	-0.112358	0.352986	-0.115513	0.11791	0.596891	0.222842	0.750526	1.10215	0.746454	0.985476	PPP1R12B	C
ENSG00000117139	-2.79405	-0.128399	0.172537	0.817967	1.74623	-0.0496956	0.243371	0.123306	0.173766	-0.0299549	0.344982	-0.378669	-0.241392	KDM5B	E
ENSG00000117153	-2.81535	-0.59322	0.959007	0.642832	1.08513	-0.421838	-0.16213	-0.385448	0.246772	0.305773	0.560872	-0.045032	0.62263	KLHL12	C
ENSG00000159348	-2.58857	-0.633786	0.660482	0.940963	1.85936	0.0983252	-0.287805	-0.144636	0.0280269	0.00289863	-0.0130887	0.0132537	0.0645804	CYB5R1	E
ENSG00000163444	-2.9056	-0.87379	-0.260073	-0.00975769	0.281578	1.01529	0.343863	0.76867	0.558731	0.411735	-0.189489	0.327897	0.53095	TMEM183A	C
ENSG00000143847	-2.57587	-0.988967	-0.310011	-0.405188	-0.533584	-0.267988	0.554256	0.715125	0.584515	0.806333	0.748291	0.833007	0.840083	PPFIA4	C
ENSG00000163485	-2.84054	-0.559079	-0.627603	-0.0894634	-0.17671	-0.165165	0.530071	0.193895	0.759424	0.712451	0.640225	0.690075	0.932417	ADORA1	C
ENSG00000133055	-2.34206	-0.284238	-0.235724	-0.479136	-0.366354	-0.494985	-0.0729878	0.569907	0.475212	0.415296	0.235673	0.378923	2.20047	MYBPH	C
ENSG00000133048	0.348016	2.89247	0.780716	-0.31308	-0.429157	-1.04023	-0.523524	-0.838408	-0.601299	-0.191732	-0.327972	0.23608	0.00811836	CHI3L1	A
ENSG00000133063	-2.48923	-0.150368	-0.134845	1.33457	-0.0746863	0.000393683	-0.911916	0.387731	-0.671721	0.575956	1.0396	0.0316729	1.06285	CHIT1	C
ENSG00000159388	-3.20255	-0.14983	0.741169	0.390177	0.278232	-0.228196	0.0450558	0.128873	0.216641	0.474307	0.307872	0.441833	0.556419	BTG2	C
ENSG00000058668	-1.42462	-0.920726	-0.8294	-0.85625	-0.136423	-0.60809	-0.458009	-0.197331	0.351617	0.729031	1.29984	1.34145	1.70891	ATP2B4	D
ENSG00000257315	-2.89278	-0.674083	0.609716	0.0915104	0.802163	-0.335033	0.350997	-0.109969	1.02344	-0.139043	0.623261	-0.0214563	0.671279	ZBED6	C
ENSG00000182004	-1.01503	-1.61542	-0.910092	-1.27459	-0.935589	-0.00592413	0.336098	0.961599	0.942378	0.867091	0.820436	0.848962	0.980073	SNRPE	D
ENSG00000143845	2.73717	-0.55432	-0.131294	0.864332	0.609594	-0.164692	0.0952239	0.115028	-0.233425	-0.584638	-0.688764	-1.11624	-0.947972	ETNK2	F
ENSG00000143850	1.04707	1.19392	0.961659	1.08229	1.24611	0.244986	-0.0858032	-0.567717	-0.731696	-0.944794	-0.972067	-1.29386	-1.18008	PLEKHA6	F
ENSG00000133056	-1.83612	-1.0228	-1.3741	-0.397065	-0.892993	0.414345	0.097096	0.46161	0.654458	0.716299	1.1937	1.05411	0.931463	PIK3C2B	D
ENSG00000198625	-2.69637	-0.11538	-1.01155	0.358821	1.50263	0.715746	-0.124869	0.759292	-0.17753	0.222757	0.22316	0.0937878	0.249503	MDM4	C
ENSG00000170382	-2.71777	-1.22797	-0.587603	0.0470172	0.0268256	0.882737	0.335733	0.505979	0.515998	0.270028	0.629337	0.702504	0.617183	LRRN2	C
ENSG00000163531	0.791396	1.7662	1.0883	0.889722	0.164367	-0.0176971	0.143817	0.32043	-0.498058	-0.828805	-0.804738	-1.50643	-1.50851	NFASC	F
ENSG00000174529	-1.87124	-1.67599	-0.636495	0.0290734	-0.529278	0.434815	-0.0897338	0.0111276	0.908872	1.43669	1.26727	0.192311	0.522576	TMEM81	C
ENSG00000117222	-1.79214	-1.78055	-1.07482	-0.336404	-0.419246	0.640415	0.136562	0.714202	0.528932	0.699275	0.773024	0.808679	1.10207	RBBP5	D
ENSG00000133059	-2.89491	-0.844728	0.416565	0.845283	1.25208	0.161089	0.216465	0.0446905	0.0358539	0.18849	0.282073	-0.179266	0.476316	DSTYK	C
ENSG00000133069	-2.57653	-0.917826	1.07815	1.16246	0.0120018	0.272351	0.0206623	0.421683	1.08013	-0.0118822	0.133316	0.0755025	-0.750023	TMCC2	C
ENSG00000163545	1.23165	1.12121	0.340164	0.616211	0.678667	0.893389	0.441312	0.228563	-0.23325	-1.21456	-1.59204	-1.19556	-1.31576	NUAK2	E
ENSG00000281406	2.61787	1.46218	0.443622	0.103329	-0.143824	-0.497802	-0.739435	-0.832231	-0.566695	-0.216621	-0.548746	-0.400656	-0.680988	BLACAT1	A
ENSG00000117266	-2.26228	-0.137011	-0.25847	-0.66734	-0.252137	-1.4077	0.657437	0.151179	0.837223	0.984069	1.24328	0.650218	0.461534	CDK18	C
ENSG00000174514	-1.71875	-1.61324	-0.28715	-0.297677	-0.450866	-0.172717	-0.210812	0.200865	1.53294	-0.225936	1.22434	1.09973	0.919263	MFSD4A	D
ENSG00000158711	-2.70145	-0.393063	-0.719152	-0.815298	0.206736	1.14076	0.0903852	0.675549	0.266902	0.304184	0.496548	0.501849	0.946047	ELK4	C
ENSG00000158715	-1.38477	-1.23664	-1.07467	-0.852508	-1.31532	0.0849615	0.813505	0.887688	0.891709	0.788541	0.947341	0.968508	0.48165	SLC45A3	D
ENSG00000117280	-1.10386	0.984506	1.40721	0.410612	2.13317	-1.244	-0.364486	-0.937217	-0.280634	-0.345397	-0.0992736	-0.587836	0.0272096	RAB29	E
ENSG00000276600	1.94626	1.24385	0.610174	0.714877	0.268788	-0.254141	0.57824	-0.915058	-1.55823	-0.795163	-0.37276	-1.04799	-0.418852	RAB7B	F
ENSG00000196188	1.61318	1.37316	0.594458	0.526239	-0.979655	0.785128	0.0598999	0.503553	-0.391064	-0.882167	-1.4334	-0.385947	-1.38338	CTSE	F
ENSG00000196550	1.23146	-1.76886	-1.20756	-0.0881203	-1.78684	1.01182	0.321287	0.737815	-0.00719581	0.662489	0.271792	-0.0879694	0.709887	FAM72A	B
ENSG00000266028	-1.62743	-1.73012	-1.43604	0.181572	-0.340932	0.308163	0.261648	0.502198	0.776746	1.12154	1.23005	0.184347	0.568266	SRGAP2	D
ENSG00000263528	1.92198	0.99761	0.905026	0.408915	-0.75093	-0.50814	0.615015	0.0181257	-0.0343681	-0.397373	-0.0413243	-1.40855	-1.72598	IKBKE	F
ENSG00000143486	-2.2022	-1.96937	-0.16591	0.32094	0.241281	-0.376592	0.230336	0.228237	0.522911	0.741332	0.849362	0.641307	0.938358	EIF2D	C
ENSG00000162889	-1.68558	-1.88253	-0.800786	-0.130636	-0.974798	0.994828	0.567671	0.746303	0.833065	0.493213	0.830714	0.532004	0.476529	MAPKAPK2	D
ENSG00000162894	1.93251	1.50746	0.817151	0.0588151	0.371704	-0.00591981	0.383345	-0.135599	-1.03529	-1.21702	-1.11723	-0.793593	-0.766344	FCMR	F
ENSG00000182795	-3.04711	-0.415382	-0.0632414	0.185254	0.508454	0.552444	0.0746813	-0.26498	-0.0316818	0.384194	0.336883	0.984085	0.796396	C1orf116	C
ENSG00000123836	-3.14422	-0.205775	0.00495441	0.432312	0.586469	0.00995632	0.0170583	0.0428348	0.246792	-0.0165925	0.81246	0.406121	0.807627	PFKFB2	C
ENSG00000180667	-2.27851	-1.18802	-0.692078	-0.636521	0.900126	0.669408	0.336194	-0.370234	0.0445242	0.53333	0.431705	1.11365	1.13642	YOD1	C
ENSG00000196352	-2.62092	-0.501653	0.552607	0.687476	1.30339	-0.684706	-0.693347	-0.33123	0.10628	0.305441	0.543993	0.501205	0.83146	CD55	C
ENSG00000076356	-2.24007	-1.50733	-0.950886	-0.225863	-0.136622	0.169637	0.267744	0.712924	0.797464	0.624555	0.883834	0.93045	0.674171	PLXNA2	C
ENSG00000196878	-2.09849	-1.5722	-0.723712	-0.412683	-0.426698	-0.0620918	0.462402	0.551923	0.86244	0.71223	0.861337	1.04547	0.800077	LAMB3	D
ENSG00000117595	-2.26392	-1.79433	-0.446819	1.0239	1.11347	0.570503	0.620374	0.478628	0.0713608	0.125654	0.0420264	0.452908	0.00624132	IRF6	C
ENSG00000082497	1.80946	0.694195	0.0327908	0.544603	0.689952	1.45159	0.0379616	-0.211005	-0.853395	-1.34252	-1.16032	-0.903733	-0.789584	SERTAD4	F
ENSG00000054392	0.3386	1.70585	1.24446	0.767639	1.09688	0.149255	0.204876	-0.483654	-0.885751	-0.723243	-0.932514	-1.43842	-1.04397	HHAT	F
ENSG00000117650	0.912585	-1.69363	-1.54144	0.442928	-1.75315	1.23135	0.407632	0.46889	0.140831	0.592937	0.412003	-0.0729953	0.452044	NEK2	B
ENSG00000123684	-2.17992	-0.949999	-1.12754	-0.768124	0.214701	0.727445	-0.234293	0.275904	0.295965	0.728096	0.861108	0.862695	1.29396	LPGAT1	D
ENSG00000143493	2.29066	-0.104968	-1.13739	-0.973559	-1.6951	-0.261192	-0.188771	0.377491	-0.241701	0.0968118	0.353635	0.534002	0.950081	INTS7	A
ENSG00000143476	1.4172	-1.23822	-1.51963	-1.25232	-1.50956	0.31667	0.322688	0.530208	0.353091	0.666607	0.601634	0.543339	0.768287	DTL	B
ENSG00000066027	2.68761	1.31295	-0.432396	-1.26186	-0.375114	0.164999	-0.314702	-0.467061	-0.783715	-0.305981	0.0633559	-0.276742	-0.0113438	PPP2R5A	F
ENSG00000162772	-1.18441	-0.260852	1.23422	1.90325	1.4617	-0.152068	-0.361308	-0.371929	-0.973658	-1.21327	-0.621801	0.235508	0.304617	ATF3	E
ENSG00000162769	-0.975841	-1.03534	-1.24249	-1.13892	-0.768423	-0.333299	-0.207547	0.372705	0.584952	0.800913	1.07702	1.43114	1.43513	FLVCR1	D
ENSG00000143494	-2.51088	-1.47843	-0.147046	-0.246388	0.277581	0.560977	0.66656	1.26727	0.440606	0.595993	0.494769	-0.267184	0.346179	VASH2	C
ENSG00000136643	-2.70917	-1.18205	-0.569882	0.0115707	0.671623	0.715147	0.373831	-0.0273033	0.250684	0.57046	0.749291	0.234424	0.911375	RPS6KC1	C
ENSG00000152104	-0.39563	1.57937	1.51293	1.31896	1.26747	-0.321506	-0.683646	-0.579741	-0.694579	-0.867336	-0.779445	-0.827358	-0.529491	PTPN14	E
ENSG00000117724	1.35102	-1.18261	-1.2588	1.05642	-1.76158	1.33057	-0.171626	0.481792	0.228345	0.328366	0.304479	-0.821272	0.114899	CENPF	B
ENSG00000082482	-3.06937	-0.669744	0.761311	0.506432	0.942219	0.208796	0.169177	-0.0410374	0.19557	0.181047	0.256233	0.139069	0.420297	KCNK2	C
ENSG00000136636	-1.00554	-1.128	-1.22572	-1.2932	-0.221952	0.0865442	-0.482122	0.0320432	0.474285	0.827631	1.151	1.12929	1.65575	KCTD3	C
ENSG00000196482	1.90891	1.6317	0.979318	0.572267	0.410229	-0.60196	-0.950457	-0.654693	-0.767549	-0.270867	-0.731978	-1.06531	-0.459616	ESRRG	F
ENSG00000162814	1.8259	1.79466	0.976484	0.0854279	0.620537	-0.756337	-0.0898271	-0.861836	-0.574181	-0.509389	-0.775928	-0.668686	-1.06683	SPATA17	F
ENSG00000067533	-0.576257	-1.89575	-0.961466	-1.13786	-1.10234	0.387651	0.294846	0.656888	0.765484	0.584478	0.813215	0.973016	1.19809	RRP15	D
ENSG00000092969	-2.98313	-0.393597	0.541755	0.878883	0.924852	0.893486	0.168217	0.264356	0.0164484	-0.279645	-0.174575	0.00425674	0.138696	TGFB2	C
ENSG00000215817	-2.29574	-1.54268	-0.62862	0.320378	0.0268101	1.04915	0.301528	0.390079	1.05021	0.384484	1.10663	-0.1782	0.0159765	ZC3H11B	C
ENSG00000067704	1.34343	0.0410301	-1.54515	-1.4702	-1.59792	-0.202499	-0.22093	0.0639206	0.299267	0.587699	0.935912	0.62971	1.13573	IARS2	B
ENSG00000116141	0.304976	1.49218	1.21866	1.00995	0.786358	0.760976	0.0988902	-0.444032	-0.645612	-1.13055	-1.41135	-1.05404	-0.986402	MARK1	E
ENSG00000162817	0.905024	2.11285	1.1601	0.780738	0.744612	-0.516071	-0.735594	-0.805684	-0.661964	-0.851275	-0.531952	-0.908307	-0.692482	C1orf115	F
ENSG00000143507	-3.1436	-0.460796	0.0185928	0.378411	0.569003	-0.0748477	-0.145496	0.386283	0.338312	0.5985	0.474176	0.504882	0.556577	DUSP10	C
ENSG00000143512	2.49968	1.29253	0.372216	0.249895	0.260295	-0.972087	-1.31935	-0.549724	-0.0491648	-0.4694	-0.360108	-0.567253	-0.387529	HHIPL2	F
ENSG00000143498	-0.93627	-1.3115	-1.26051	-0.927217	-1.39621	0.270011	0.343874	0.863551	0.803138	0.444739	1.00756	1.11228	0.986557	TAF1A	D
ENSG00000187554	1.87194	1.3964	0.937819	0.00113986	0.964869	-0.72921	-0.163598	-0.928024	0.00619269	-1.11707	-0.680687	-1.22037	-0.339398	TLR5	F
ENSG00000143502	1.89684	1.22484	1.01413	0.376366	-0.614384	0.0873592	0.413164	0.114538	-0.162751	-0.686517	-0.873879	-1.46568	-1.32403	SUSD4	F
ENSG00000203697	1.96842	1.69618	1.08414	0.160199	-0.404026	0.313374	-0.192922	-0.513564	-0.862976	-0.748606	-0.822066	-0.62021	-1.05795	CAPN8	F
ENSG00000143753	0.935961	-0.158931	-1.26585	-1.78658	-1.45561	-0.141728	-0.280872	0.201158	0.248042	0.352253	0.853794	1.17609	1.32228	DEGS1	B
ENSG00000154380	-1.6671	-1.59409	-1.26166	-0.739988	-0.413651	0.689096	0.252826	0.72659	0.730666	0.686767	0.785745	0.742933	1.06187	ENAH	D
ENSG00000143819	0.207457	1.7003	1.04063	0.928153	1.06411	0.395563	0.0559955	-0.222619	-0.634226	-0.804763	-1.01375	-1.28136	-1.43548	EPHX1	E
ENSG00000196187	-2.56279	-1.1114	-0.134693	1.0895	0.093901	0.744445	0.27418	0.556432	0.561009	0.41589	1.02402	-0.308049	-0.642448	TMEM63A	C
ENSG00000143811	2.34007	-1.20977	-0.902686	-0.0131994	-1.865	-0.366153	0.368988	0.247333	0.28252	0.383535	0.383675	0.186755	0.163934	PYCR2	B
ENSG00000183814	0.378588	-1.48629	-1.52851	-0.793232	-1.62824	0.728738	0.303549	0.775687	0.383771	0.582854	0.321355	0.599057	1.36267	LIN9	D
ENSG00000143799	1.87166	-0.620605	-1.68395	-0.929389	-1.707	0.138731	0.239998	0.532544	0.725073	0.322975	0.417505	0.129565	0.5629	PARP1	B
ENSG00000203685	-0.879774	-1.69709	-1.24808	-0.227726	-0.297638	1.34617	1.51567	1.18313	0.887092	0.110465	-0.0114656	-0.572269	-0.108477	STUM	C
ENSG00000143772	1.25579	1.77648	0.233969	0.728863	1.01818	-0.166685	0.570856	-0.544428	-0.655865	-0.813905	-0.977331	-1.16823	-1.2577	ITPKB	F
ENSG00000143776	-1.75379	1.88242	1.0758	0.953378	1.08003	0.10224	-0.776733	-0.632831	-0.63227	-0.668988	-0.347825	-0.391552	0.110127	CDC42BPA	E
ENSG00000181450	1.38902	1.59259	0.0957069	-0.756032	-0.121799	1.67725	-0.814585	0.370044	-1.24619	-0.897884	-0.624388	-0.753604	0.0898716	ZNF678	F
ENSG00000143816	0.342599	1.21582	0.806231	1.22867	1.37008	0.301955	0.312265	-0.236557	-0.597329	-0.873729	-1.34048	-1.20701	-1.32251	WNT9A	E
ENSG00000143761	2.92715	0.78775	-0.0347028	-0.0586142	-1.01707	-0.0184769	-0.0249993	0.0428439	-0.0397787	-0.414624	-0.569608	-0.681662	-0.898205	ARF1	A
ENSG00000162910	1.09966	-1.47362	-0.930365	-0.169984	-1.69115	-1.25446	0.482233	0.954688	0.96062	0.646403	0.317386	0.798935	0.259655	MRPL55	B
ENSG00000143774	2.05014	1.25129	0.79724	0.802887	-0.738574	-0.67455	0.194702	0.192123	-0.0364402	-0.747192	-1.00097	-0.791662	-1.29899	GUK1	F
ENSG00000154358	1.07735	1.47251	1.21524	1.10064	0.779079	-0.487127	-0.000102864	-0.530571	-0.50142	-0.708826	-0.909478	-0.996	-1.5113	OBSCN	F
ENSG00000196890	1.18004	1.509	0.314569	-0.190909	1.74164	-0.721076	-1.07841	-1.36541	-0.484201	-0.160268	-0.451357	-0.890941	0.597329	HIST3H2BB	F
ENSG00000116574	-3.07938	-0.557566	0.604283	0.687279	0.888179	0.119206	0.208218	0.0786359	-0.0362702	0.655714	0.221804	0.0215716	0.188328	RHOU	C
ENSG00000135776	-1.43233	-1.05794	-1.12545	-1.00379	-0.871505	1.05818	-0.258924	0.687789	0.468886	0.50746	0.547742	0.863564	1.61631	ABCB10	D
ENSG00000135763	0.815197	-1.41746	-1.81497	-0.753098	-1.56205	0.652712	0.617969	0.733199	0.662028	0.180853	0.552859	0.752229	0.580527	URB2	B
ENSG00000143641	-2.68592	-1.00901	-0.472128	-0.302641	-0.370429	0.499463	0.601966	0.830386	0.935479	0.413857	0.698026	0.665428	0.195519	GALNT2	C
ENSG00000177614	1.89746	1.31173	0.458056	0.603702	0.691371	0.124073	-0.289946	0.141786	-0.314183	-1.06068	-1.08567	-1.10607	-1.37164	PGBD5	F
ENSG00000135773	0.66988	1.83963	1.38522	0.595249	0.786394	0.256161	-0.0327134	-0.61147	-0.855726	-0.846509	-1.09696	-1.03016	-1.05899	CAPN9	F
ENSG00000135766	-1.54685	0.444405	-1.30442	-1.65358	-0.541773	0.990209	-0.196542	0.575514	0.212117	0.130231	0.425857	1.07572	1.3891	EGLN1	C
ENSG00000162946	0.971762	2.00068	1.08015	1.07323	0.407594	-0.41161	-0.607012	-0.956587	-0.912241	-0.663343	-0.30068	-1.25222	-0.42972	DISC1	F
ENSG00000116991	1.27447	0.671996	1.05661	1.08411	0.902354	0.555235	0.141379	-0.0929981	-0.70486	-1.15646	-1.19574	-1.29428	-1.24181	SIPA1L2	F
ENSG00000212916	1.04091	1.8514	0.753438	0.0187156	1.54728	-0.239111	-0.225657	-0.760558	-0.820024	-1.40432	-0.608197	-0.859789	-0.294088	MAP10	F
ENSG00000135749	-0.952702	1.42658	1.15083	0.992735	1.44235	0.171438	0.158359	-0.313891	0.111026	-0.795897	-1.01732	-1.09606	-1.27744	PCNX2	E
ENSG00000143674	-3.06206	-0.246718	-0.162185	0.0227635	0.180554	1.22344	0.14832	0.683773	0.438243	-0.130816	0.410741	0.154046	0.339897	MAP3K21	C
ENSG00000135750	3.08725	0.0342097	-0.295685	-0.430966	0.0335332	0.646097	0.0271902	-0.257717	-0.564629	-0.521052	-0.449791	-0.827683	-0.480761	KCNK1	A
ENSG00000173726	-1.83378	1.2984	1.25868	0.0522948	1.53481	0.727749	0.0233345	0.223921	-0.368203	-0.476562	-0.838571	-1.00007	-0.60201	TOMM20	E
ENSG00000152904	1.79641	1.97718	1.11428	-0.0747784	0.116834	-0.316422	-0.640752	-0.530176	-1.1824	-0.570831	-0.745833	-0.678847	-0.264654	GGPS1	F
ENSG00000285053	2.14361	0.868632	0.934859	-0.154244	-1.01455	-0.115771	0.576542	0.183039	-0.547216	0.415184	-0.758257	-1.48062	-1.05121	TBCE	F
ENSG00000284770	-1.04189	-1.15639	0.630758	-2.0148	1.26455	-0.872953	0.950459	-0.333246	0.0804522	0.822118	0.770391	0.272699	0.627849	TBCE	C
ENSG00000162885	-2.07616	-1.07616	-1.28194	-0.67303	-0.507677	0.705025	0.387967	0.800873	0.652771	0.713666	0.808548	1.00104	0.545083	B3GALNT2	D
ENSG00000168243	-0.833229	-0.840598	-1.0336	-0.454986	-1.93788	-0.529982	0.0946597	1.05182	0.769948	0.89204	1.13466	1.03465	0.652494	GNG4	D
ENSG00000143669	-2.73221	-0.522086	0.112563	0.167618	1.67943	0.415103	0.0621615	0.516792	-0.597774	-0.0687858	0.230532	-3.61805e-05	0.736694	LYST	C
ENSG00000077585	0.52526	1.67127	1.17269	0.833108	1.06627	0.496015	-0.113406	-0.65475	-0.857459	-0.933008	-1.01124	-1.11028	-1.08448	GPR137B	F
ENSG00000086619	-2.67408	1.01736	0.881218	0.20978	0.479718	0.943874	-0.902159	-0.612051	-0.368418	-0.0583061	0.0405519	0.521564	0.520946	ERO1B	E
ENSG00000186197	-3.02837	-0.601768	0.0214951	-0.136806	-0.137928	0.793474	0.0319077	0.24318	0.624288	0.419579	0.872914	0.511923	0.386109	EDARADD	C
ENSG00000116977	-2.14284	1.29198	1.29811	0.4839	-0.0838582	0.701995	-0.962294	-0.952522	-0.826848	-0.129954	0.449118	0.117916	0.755294	LGALS8	E
ENSG00000091483	0.523849	-1.22631	-1.5594	-1.14733	-1.48989	0.340058	0.102619	0.314551	0.32605	0.701858	0.819166	0.896588	1.39819	FH	B
ENSG00000054277	-2.70662	1.23672	0.98236	0.547164	0.81828	-0.195517	-0.612348	-0.74669	-0.148359	0.344461	0.275092	0.0673275	0.13813	OPN3	E
ENSG00000203668	-2.15743	-0.487998	-0.322103	-1.19415	-0.0520272	1.01849	-0.522789	0.220485	-0.127564	0.323499	0.741367	0.914212	1.64601	CHML	C
ENSG00000174371	1.28627	-1.04986	-1.56663	-0.973024	-1.84694	0.313273	0.21597	0.418584	0.457542	0.736778	0.616078	0.623411	0.768539	EXO1	B
ENSG00000179456	-2.44604	0.191665	-0.95158	0.125927	-0.815684	1.28878	-0.289655	1.32914	0.627284	-0.0207127	0.543045	0.438999	-0.0211827	ZBTB18	C
ENSG00000121644	1.83441	1.77074	0.19853	-0.306476	-0.367889	1.38776	-0.840231	-0.206251	-0.863925	-0.631491	-0.838151	-0.74494	-0.392092	DESI2	F
ENSG00000162852	-2.46464	1.01004	1.0406	0.959437	0.95468	0.881853	-0.545954	-0.110852	-0.644544	-0.255173	-0.349257	-0.543567	0.067376	CNST	E
ENSG00000197472	-0.194744	-1.66497	-1.49524	-0.684259	-1.44307	0.594454	0.254169	0.806808	0.771216	0.449044	0.600991	0.71487	1.29073	ZNF695	D
ENSG00000162714	-2.55616	-1.39143	-0.489487	0.747999	0.429641	0.839178	0.704635	0.795569	0.766408	0.0651047	0.260468	0.0525874	-0.224518	ZNF496	C
ENSG00000184731	-2.87558	0.818842	0.715733	0.371555	0.842297	0.940072	0.448054	0.291382	-0.361974	-0.30573	-0.424014	-0.127956	-0.332676	FAM110C	E
ENSG00000035115	-1.41943	1.37412	1.69548	0.77326	1.44975	0.113584	-0.277648	-0.528071	-0.803925	-0.417215	-0.64204	-0.821503	-0.496363	SH3YL1	E
ENSG00000151353	1.82335	0.789436	1.17977	1.07724	0.968385	-0.627818	-0.560465	-0.506389	-1.03565	-0.567341	-0.993994	-0.870897	-0.675624	TMEM18	F
ENSG00000115705	1.13565	2.13475	0.389393	0.820548	0.166616	0.383909	-0.567534	0.184646	-1.26431	-0.569137	-0.545417	-1.09866	-1.17046	TPO	F
ENSG00000130508	-0.899915	-0.552799	-1.78879	-1.02308	-1.21713	0.125144	0.124282	0.577034	1.17472	0.426323	1.1597	1.16105	0.733458	PXDN	D
ENSG00000176887	1.81558	1.78171	0.841102	0.613705	0.0650024	0.176341	-0.716184	-0.45795	-0.585033	-0.98949	-1.13289	-0.912833	-0.499062	SOX11	F
ENSG00000134321	-1.54406	0.714239	0.797555	0.317602	2.04169	1.16694	-0.25082	-0.508276	-0.699356	-0.656395	-0.622631	-1.05777	0.301286	RSAD2	E
ENSG00000151692	0.300159	1.79619	1.0408	1.0923	0.846422	0.292493	0.0366737	-0.30608	-0.618669	-0.910385	-1.22809	-1.32649	-1.01532	RNF144A	E
ENSG00000115738	1.30509	0.817504	1.38243	1.20823	1.06567	-0.50708	-0.303721	-0.387812	-0.568638	-0.645528	-0.897605	-1.11293	-1.35561	ID2	F
ENSG00000134313	-1.564	0.684716	0.810553	1.13758	2.14299	0.24107	-0.132854	-0.231261	-0.576645	-0.509497	-0.217002	-1.19185	-0.5938	KIDINS220	E
ENSG00000134317	2.66599	0.687677	-0.674363	-1.06065	-0.826041	-0.76711	-0.917776	-0.369719	-0.024374	-0.0189742	0.523378	0.459665	0.322293	GRHL1	A
ENSG00000172059	1.87036	1.59018	0.588426	0.517417	0.703961	0.318961	-0.594001	-0.423142	-0.729403	-0.951508	-0.91996	-1.02569	-0.945606	KLF11	F
ENSG00000171848	1.28498	-1.16839	-1.59201	-0.675012	-1.80796	0.246371	-0.0937277	0.381181	0.447777	0.574179	0.609682	0.875905	0.917028	RRM2	B
ENSG00000115756	2.85328	0.588598	-0.58048	0.119878	-1.0184	0.34839	0.103367	0.233991	0.00750848	-0.835395	-0.719721	-0.310677	-0.79034	HPCAL1	A
ENSG00000143882	1.40254	1.9081	0.999335	0.424122	0.784863	-0.397934	-0.197466	-0.580181	-0.705818	-0.680759	-0.978822	-1.29529	-0.68269	ATP6V1C2	F
ENSG00000162975	-2.00625	0.359256	0.881245	1.08071	1.1347	0.839639	0.82517	0.273756	0.0482369	-0.482209	-1.01647	-0.907962	-1.02982	KCNF1	E
ENSG00000150873	1.12215	1.17753	1.13249	0.962112	1.13508	-0.688329	0.175948	-0.8721	-0.990023	-1.30833	0.0980261	-0.980655	-0.9639	C2orf50	F
ENSG00000162976	1.11068	1.32073	1.45055	0.853722	1.23382	-0.47601	-0.702396	-0.633184	-0.961703	-0.698185	-0.76321	-1.01961	-0.715208	PQLC3	F
ENSG00000169016	2.65157	-0.981386	-1.35173	-0.901161	-0.754772	0.100386	-0.160434	0.240436	-0.00659197	-0.150292	0.187299	0.488887	0.637797	E2F6	B
ENSG00000196208	2.76851	1.40058	0.298096	-0.238953	-0.396441	-0.534996	-0.375781	-0.745379	-0.502871	-0.717889	-0.387568	-0.347727	-0.21958	GREB1	A
ENSG00000169006	2.97295	0.505176	-0.191768	0.163789	-0.381914	-0.829066	-0.239628	-0.526199	-0.502586	-0.863016	-0.69226	0.174337	0.410185	NTSR2	A
ENSG00000134324	0.64649	1.43921	1.22576	1.48312	0.29454	0.312898	-0.0340351	-0.205707	-0.784707	-1.24391	-1.07379	-0.762708	-1.29716	LPIN1	F
ENSG00000071575	-2.53283	-1.82911	-0.0757375	0.334307	0.822232	0.504537	0.197909	0.338085	0.530827	0.357122	0.559259	0.377891	0.41551	TRIB2	C
ENSG00000162981	-0.321893	1.49265	1.30901	1.02082	0.867951	0.574563	0.212904	-0.0579669	-0.441888	-0.820712	-1.20422	-1.32073	-1.31049	FAM84A	E
ENSG00000134323	2.08319	1.26465	0.852448	0.060265	0.19749	-0.407176	0.309153	-0.0849122	-0.0480158	-0.525434	-1.53121	-1.23469	-0.935751	MYCN	F
ENSG00000197872	1.43511	1.69484	1.11624	0.80307	0.749651	-0.776018	-0.863611	-1.00296	-0.714898	-0.577834	-0.271618	-0.989855	-0.60212	FAM49A	F
ENSG00000178295	1.1133	0.423749	-1.40466	-1.31194	-1.82681	0.248818	-0.627075	0.408346	-0.225636	0.813582	1.04627	0.33971	1.00235	GEN1	B
ENSG00000170745	2.5185	1.30746	-0.290906	-0.65512	-1.24666	-0.45561	-0.63792	-0.656196	-0.522309	-0.279694	0.0362667	0.225283	0.656902	KCNS3	A
ENSG00000132031	-0.0306862	1.00312	1.32694	1.18826	0.248678	1.25993	0.311839	0.0157239	-0.698309	-1.07596	-0.991851	-0.984449	-1.57324	MATN3	E
ENSG00000115884	-2.22362	0.852494	0.0278678	0.61163	-0.829238	0.642228	1.11084	0.882355	0.85738	0.219908	-0.235498	-0.669928	-1.24642	SDC1	C
ENSG00000143878	1.97594	1.02247	0.806802	1.00586	0.775188	0.000715351	-0.467109	-0.514545	-0.762067	-0.842646	-0.987283	-0.931263	-1.08207	RHOB	F
ENSG00000118960	1.10046	1.16908	1.25585	1.23199	1.14526	-0.564338	-0.0852661	-0.807816	-0.76465	-0.728259	-0.945831	-0.917403	-1.08907	HS1BP3	F
ENSG00000119771	-2.14328	-0.606079	0.968151	1.07796	0.607659	1.03836	0.978002	0.567847	0.259937	-0.620605	-0.401021	-0.6304	-1.09654	KLHL29	E
ENSG00000163026	-1.42192	-1.8982	-0.848095	-0.0220144	-1.11338	0.817556	0.466167	0.20704	0.622473	0.537184	0.781668	1.40941	0.462116	WDCP	D
ENSG00000115129	-1.51712	-1.5641	-0.961424	-0.642988	-0.4188	-0.514911	0.130087	0.583586	0.803345	0.670725	0.925589	1.1431	1.36291	TP53I3	D
ENSG00000138092	1.57391	-1.40214	-1.41593	-0.28001	-1.90334	0.543479	-0.10588	0.486079	0.662433	0.498197	0.536708	0.3412	0.465292	CENPO	B
ENSG00000084710	0.936002	0.798497	-0.546989	-0.413713	-1.03283	1.75551	1.21767	0.878416	0.0685763	-0.580306	-0.772514	-1.22723	-1.08109	EFR3B	A
ENSG00000119772	-2.50148	-0.476696	0.0941433	1.28175	0.415472	0.614944	0.981939	0.803265	0.365465	0.14586	0.0306833	-0.818546	-0.936805	DNMT3A	C
ENSG00000138101	0.747421	1.28386	0.866373	0.75111	0.584599	0.679493	0.63255	-0.0547366	-0.420514	-1.16931	-0.649902	-1.72769	-1.52326	DTNB	E
ENSG00000084731	-1.9614	-1.48052	-1.02689	-0.225838	-0.869119	0.529816	0.447587	0.742996	0.799333	0.547491	0.902775	0.943939	0.649837	KIF3C	D
ENSG00000157833	-1.70165	-2.03187	-0.900887	-0.00889638	-0.372452	0.721606	0.314769	0.807318	1.21628	0.855418	0.562423	0.471286	0.0666496	GAREM2	D
ENSG00000138018	1.90775	0.70452	-1.15943	-1.37531	-1.47828	1.17703	-0.559729	0.247731	-0.219779	-0.203217	0.0164146	0.198091	0.744211	SELENOI	A
ENSG00000115155	2.38012	0.874281	0.153574	0.490361	0.302336	-0.227808	0.135927	-1.32308	-0.113278	0.161389	-0.315352	-1.05356	-1.46491	OTOF	F
ENSG00000213699	1.9196	2.27526	-0.185703	0.0799879	-0.717511	0.453815	-0.569972	-0.695871	-0.382389	-0.803873	-0.55301	-0.152455	-0.66788	SLC35F6	F
ENSG00000115163	1.09311	-1.17248	-1.42754	0.0791011	-2.19146	1.1977	-0.138531	0.377116	0.35771	0.527969	0.546252	0.356055	0.394994	CENPA	B
ENSG00000157851	1.27636	-0.534262	-1.27074	-0.717678	-2.16938	-0.475859	-0.171215	0.584776	0.823219	0.518034	1.05029	0.464566	0.621888	DPYSL5	B
ENSG00000119777	2.75614	1.00971	-0.890998	-0.036416	-1.43856	-0.200136	-0.41856	-0.315798	0.142599	-0.110577	0.0171049	-0.117028	-0.397485	TMEM214	A
ENSG00000138080	2.79219	0.465715	-0.0304142	-0.0929182	-0.678648	-1.30147	0.372433	-0.314503	-0.207688	-0.613609	0.494729	0.0711228	-0.956939	EMILIN1	A
ENSG00000138030	1.56257	-1.25488	-1.29544	-1.20367	-1.51591	-0.33141	0.661854	0.500367	0.751955	0.403195	0.52187	0.7424	0.457092	KHK	B
ENSG00000138028	-1.73903	-1.57022	-0.864458	-0.533456	-0.860413	-0.0174261	0.430314	0.636255	1.0155	0.942613	0.937198	0.93877	0.684347	CGREF1	D
ENSG00000138073	1.39415	-1.34703	-1.65845	-0.494397	-1.67941	0.0949655	0.315136	0.504185	0.837717	0.70063	0.675731	0.643897	0.0128712	PREB	B
ENSG00000115194	-1.93104	-1.9033	-0.640211	0.620806	-0.477274	0.282602	0.448898	0.738775	1.36777	0.573086	0.490179	-0.150186	0.579894	SLC30A3	C
ENSG00000138100	1.76159	1.61694	0.889385	0.597151	0.422368	-0.582468	-0.295481	-0.695558	-0.0296722	-0.723572	-0.420094	-1.51288	-1.02771	TRIM54	F
ENSG00000115204	2.55247	0.814059	1.04863	0.464761	-0.177245	-0.538481	0.0355768	-0.950929	-0.405482	-0.597892	-0.551325	-0.750171	-0.943971	MPV17	F
ENSG00000157992	-2.0153	-1.75834	-0.415269	-0.458475	-0.568719	-0.0594669	0.408504	0.71357	0.866872	0.849465	0.872684	0.819024	0.745449	KRTCAP3	D
ENSG00000138002	-2.65855	0.485232	0.447639	0.876247	1.4005	-1.09093	-0.0206588	0.125257	0.45294	0.119704	0.374948	-0.442646	-0.0696923	IFT172	E
ENSG00000243943	-2.85509	0.395001	0.883642	0.37423	0.603121	-0.723593	0.24818	0.463201	-0.523114	0.965207	0.432501	-0.432561	0.169272	ZNF512	E
ENSG00000171174	-2.61131	-1.34494	0.320297	0.0477765	-0.0413274	-0.292758	0.396904	-0.237459	0.972457	0.701473	0.779453	0.476662	0.832772	RBKS	C
ENSG00000075426	-2.69749	-0.852664	-0.452139	-0.15484	0.301672	-0.531853	0.087695	0.264664	0.653259	0.69751	0.86405	0.900003	0.920133	FOSL2	C
ENSG00000115295	-2.00935	0.258446	1.31856	1.58063	0.693883	1.17604	-0.092966	-0.131589	-0.213128	-0.822529	-0.665218	-0.6041	-0.488675	CLIP4	E
ENSG00000119801	-0.637939	1.52948	1.78096	0.528924	1.57872	-0.100196	-0.374127	-0.679808	-0.874453	-0.620135	-0.716354	-0.83796	-0.577112	YPEL5	E
ENSG00000172954	-1.39049	-0.642948	-1.35287	-1.50133	-0.560209	0.757033	-0.249908	0.593986	0.556064	0.51945	0.937306	0.960167	1.37375	LCLAT1	D
ENSG00000162949	-2.93733	-0.198558	0.695024	0.147046	-0.593521	1.03041	0.870461	0.695271	0.295339	0.0947078	0.153528	-0.229269	-0.0231102	CAPN13	C
ENSG00000158089	-2.48083	-0.892738	-0.616915	-0.361088	-0.838371	0.389181	0.312609	0.825677	1.06984	0.757745	0.628237	0.779832	0.426826	GALNT14	C
ENSG00000214711	-2.34027	-0.672722	-0.284585	-0.0573806	1.74882	-0.695287	0.46977	-0.591879	0.304142	0.899575	-0.0463452	0.34325	0.922912	CAPN14	C
ENSG00000013016	-1.68506	0.790308	0.489186	1.01379	1.36713	1.04625	0.725071	-0.0389377	-0.064838	-0.435047	-1.37409	-0.830047	-1.0037	EHD3	E
ENSG00000152689	-2.78437	-0.011448	0.309939	-0.369688	0.452976	0.227808	0.715524	-0.273613	-0.434229	-0.0448368	0.669449	-0.0479426	1.59043	RASGRP3	C
ENSG00000150938	-1.26983	0.459581	1.00782	1.19065	1.96011	0.882025	-0.165948	-0.211781	-0.564008	-0.786524	-0.700049	-0.908126	-0.893916	CRIM1	E
ENSG00000218739	-1.70123	-0.949633	-0.29797	-1.48079	-0.556589	0.380335	-0.112411	0.273849	-0.0646601	0.963247	1.243	0.796623	1.50623	CEBPZOS	C
ENSG00000115825	1.72717	1.88129	0.601776	0.432307	-0.526838	0.596975	-0.483149	-0.470632	-1.17579	-1.18828	-0.816676	-0.613997	0.0358403	PRKD3	F
ENSG00000115828	1.5423	1.93686	0.749175	-0.154527	-0.287626	0.990991	-0.077463	-0.320174	-0.838702	-1.30542	-0.792337	-0.58956	-0.853519	QPCT	F
ENSG00000163171	-2.66452	-1.43714	-0.27778	0.17718	0.359441	0.256378	-0.026319	0.351235	0.2982	0.501433	0.69701	0.773298	0.991584	CDC42EP3	C
ENSG00000119787	2.17025	1.28017	-0.206947	-0.673907	-1.19604	1.41838	-0.520029	0.177918	-0.690274	-0.572797	-0.388431	-0.659664	-0.138618	ATL2	F
ENSG00000143891	-0.210701	-1.3808	-0.981747	-0.700616	-1.38266	-0.883643	-0.103861	0.385154	0.823335	1.114	1.36042	0.822507	1.13861	GALM	D
ENSG00000115875	1.28146	-1.70073	-1.31115	-0.706133	-1.7102	0.2514	0.452653	0.745383	0.648222	0.591494	0.540449	0.367859	0.549281	SRSF7	B
ENSG00000152147	1.14378	-1.76376	-0.795809	-0.424799	-1.81793	-0.224683	-0.221255	0.0827025	0.902307	0.724817	0.687309	0.645574	1.06175	GEMIN6	B
ENSG00000163214	-1.48209	-1.11747	-1.1733	-0.66742	-0.897627	-0.0999233	-0.12647	0.370398	0.673716	0.757689	1.19849	1.36022	1.20379	DHX57	D
ENSG00000188010	-1.49396	-0.92837	-0.718173	-0.987478	-0.786306	-0.751192	-0.0643707	0.305343	0.682881	1.01882	1.3077	1.25549	1.15962	MORN2	D
ENSG00000115904	-2.52633	0.648649	0.309266	0.130848	1.87614	0.6221	-0.48222	-0.115373	-0.702925	-0.304782	0.193897	-0.174848	0.525568	SOS1	E
ENSG00000138050	-1.26381	-1.55021	-0.735265	-0.805035	-0.505149	-0.509985	0.187547	0.38665	0.216778	0.80898	0.918722	0.924368	1.92641	THUMPD2	D
ENSG00000183023	-0.241857	1.31039	1.71451	0.610284	1.65924	-0.111435	-0.287857	-0.239687	-0.750771	-0.711653	-0.838879	-1.0867	-1.02559	SLC8A1	E
ENSG00000162878	-1.79165	-0.394855	-0.530627	-0.986052	-1.41127	-0.449116	0.3619	0.432212	0.81646	1.13074	1.22795	0.527801	1.06651	PKDCC	D
ENSG00000171126	-2.79111	-0.412533	-0.624031	-0.292081	0.694316	0.463939	0.0294411	0.571318	0.22158	0.482308	1.05859	-0.393291	0.991557	KCNG3	C
ENSG00000162882	1.04257	2.09272	1.10586	0.706234	0.134457	-0.234384	-0.954698	-0.365951	-0.61563	-0.710737	-1.43562	0.0950038	-0.859826	HAAO	F
ENSG00000152518	-3.21666	0.211538	-0.111347	0.426874	0.919015	0.572628	0.268232	0.131875	0.186652	0.0915451	0.0687433	0.191658	0.259249	ZFP36L2	C
ENSG00000115970	-1.659	0.744604	1.01669	1.36992	1.49824	0.755863	0.224864	-0.205135	-0.652482	-0.858511	-0.591071	-0.895404	-0.748572	THADA	E
ENSG00000152527	-0.251117	1.28047	1.28151	1.21943	-0.246505	0.797815	0.748158	0.0608783	-0.233225	-0.700917	-1.00999	-1.45586	-1.49066	PLEKHH2	E
ENSG00000170577	0.557948	1.92421	1.07413	0.601413	-0.0502187	0.407798	0.465522	0.228662	-0.387457	-0.987639	-1.23235	-1.34192	-1.2601	SIX2	F
ENSG00000116016	-2.49817	-1.37247	-0.595773	-0.277128	-0.229335	0.303637	0.34832	0.518052	0.668457	0.716589	0.795691	0.818077	0.804056	EPAS1	C
ENSG00000250565	-2.2274	-0.236875	1.2587	0.828328	1.83405	-0.477052	-0.318817	-0.599921	-0.666802	0.0621383	0.151464	-0.0394022	0.431594	ATP6V1E2	E
ENSG00000119729	-1.5715	2.34875	1.35026	0.398128	0.508205	0.0928298	-0.529517	-0.218161	-0.839702	-0.406474	-0.669938	-0.157568	-0.305315	RHOQ	E
ENSG00000119878	-1.57537	1.49699	1.46961	0.620695	1.50122	0.0275204	-0.278366	-0.692311	-0.938351	-0.216918	-0.898015	-0.421942	-0.094763	CRIPT	E
ENSG00000068724	2.90217	0.774795	-0.562153	-0.754745	-1.19996	-0.00324479	0.0849697	-0.160211	0.089468	-0.219957	-0.0281959	-0.201127	-0.72181	TTC7A	A
ENSG00000095002	1.60878	-0.738217	-1.51761	-1.40265	-1.27189	0.025903	-0.293435	0.250767	0.153553	0.622076	0.596398	0.728735	1.23759	MSH2	B
ENSG00000184261	1.05222	1.43085	-0.299953	0.564139	1.41732	1.12542	-0.248258	-0.236715	-0.615046	-0.712664	-1.41169	-0.906717	-1.1589	KCNK12	F
ENSG00000116062	2.31687	0.021327	-1.47914	-1.48426	-1.23723	-0.0746355	0.367108	0.507132	0.17875	0.153915	0.273225	0.0312253	0.425714	MSH6	B
ENSG00000243244	-0.769289	1.42017	1.57495	1.53875	0.999082	0.0291744	-0.309053	-0.526451	-0.63584	-0.844937	-0.770863	-0.899017	-0.80668	STON1	E
ENSG00000143942	0.219415	-1.43313	-1.19432	-1.1917	-1.48816	-0.137365	0.0384518	0.58092	0.716293	0.794337	0.731267	1.12738	1.23662	CHAC2	B
ENSG00000170634	1.29985	2.2197	1.12381	0.23766	0.268951	-0.19195	-0.592538	-0.807282	-0.345344	-1.05718	-1.05127	-0.555917	-0.548483	ACYP2	F
ENSG00000115306	-1.71796	-1.17725	-1.23989	-0.0789631	-1.01347	1.5685	0.443563	0.918965	0.816818	-0.0542869	0.675681	0.647782	0.210503	SPTBN1	D
ENSG00000214595	-2.1254	-0.2375	1.34285	1.37246	1.27584	0.29979	0.223056	0.0740271	-0.166973	0.151448	-0.460058	-1.16936	-0.58018	EML6	E
ENSG00000115355	0.265857	-1.02525	-1.2178	-1.25049	-0.691954	-0.772306	-0.550689	-0.124947	0.414054	1.24947	0.955939	1.28809	1.46002	CCDC88A	D
ENSG00000138035	0.937672	-1.19355	-1.53813	-1.55856	-1.2491	0.187329	0.309699	0.594346	0.653278	0.288697	0.547758	0.959056	1.06151	PNPT1	B
ENSG00000115380	-2.22503	-1.01042	-1.1967	-0.494914	0.852201	1.45422	-0.0856574	0.775246	0.478841	0.0605805	0.347021	0.4843	0.560326	EFEMP1	C
ENSG00000055813	-2.05018	-0.175103	0.435361	0.984415	1.24416	-1.8027	-0.74009	-0.199142	0.288523	0.250707	0.565667	0.737548	0.460831	CCDC85A	E
ENSG00000115421	-2.89037	0.980581	0.143849	-0.138075	1.00741	0.98829	-0.144583	0.395095	-0.625009	0.0654045	0.0527452	-0.097446	0.262107	PAPOLG	C
ENSG00000162924	-2.14265	-0.836628	0.361414	-0.528929	1.17693	-0.340307	-0.232094	-0.6516	-0.141955	0.33779	0.933506	0.263336	1.80118	REL	C
ENSG00000162927	-1.17989	1.56793	1.00399	0.4909	1.75728	-0.313627	-0.158562	-0.75385	-1.21577	-0.876553	-0.755791	-0.106166	0.540112	PUS10	E
ENSG00000162929	-1.07073	-0.821836	-1.20224	-0.785283	-1.4451	0.285348	-0.205439	0.467085	0.249082	0.624721	1.03934	1.27571	1.58933	KIAA1841	D
ENSG00000115464	-2.46973	0.228129	-0.614881	-0.996621	0.504965	-0.113042	-0.483719	0.132669	0.364058	0.31977	1.07523	0.547497	1.50567	USP34	C
ENSG00000170264	-0.466921	-1.03528	-0.984529	-1.06713	-1.15766	-0.792257	0.265325	0.196095	0.0674873	1.08291	0.861246	1.43231	1.59841	FAM161A	D
ENSG00000115484	0.459589	-1.46016	-1.69471	-0.948862	-1.41491	0.229923	0.265075	0.392293	0.732679	0.656992	0.745493	1.0785	0.958105	CCT4	B
ENSG00000170340	1.67623	-0.299177	-1.34421	-1.81668	-1.34921	1.05272	-0.0964733	0.00379546	0.396175	0.178438	0.574716	0.432572	0.591098	B3GNT2	B
ENSG00000186889	1.57117	1.55549	0.656023	-0.580204	-0.402965	-1.66872	-0.773923	1.03184	0.144836	-0.999274	-0.203149	-0.721713	0.390587	TMEM17	A
ENSG00000115507	-1.40663	-0.882237	-1.26648	-0.340967	-0.859513	-1.02481	0.0270604	0.801289	0.886976	1.31775	0.940766	1.06239	0.744412	OTX1	D
ENSG00000143952	-2.94603	0.338741	0.783565	0.651758	1.08916	0.661929	-0.246603	0.0881686	-0.566932	-0.0318272	-0.0350531	-0.146421	0.359552	VPS54	E
ENSG00000197329	-2.16454	-1.94883	0.722265	0.892924	0.586082	1.16424	-0.0785406	0.112902	-0.187507	-0.131462	0.441182	0.125208	0.466079	PELI1	C
ENSG00000179833	2.55563	1.42759	0.4877	0.203739	-0.0816564	-0.364101	-0.806719	-0.719683	-0.748983	-0.826866	-0.697601	-0.314699	-0.114343	SERTAD2	A
ENSG00000115902	2.92006	0.849404	-0.306627	0.0991292	-0.824862	-0.220543	-0.888651	-0.583907	-0.506209	-0.658635	-0.199477	0.100582	0.219737	SLC1A4	A
ENSG00000198369	2.54785	1.1519	-0.387706	-0.472763	-1.56807	0.551619	-0.239926	0.217706	-0.0892329	-0.800515	-0.243135	-0.400489	-0.26723	SPRED2	A
ENSG00000143995	1.60703	2.14147	0.309593	-0.801142	0.886227	-1.34372	-0.538013	-0.293165	-0.0473714	-0.271527	-0.301208	-0.835323	-0.512856	MEIS1	F
ENSG00000197223	2.19038	1.42656	-0.0319089	-1.35879	-0.51728	0.292743	-1.17408	0.141402	-0.778548	-0.434552	-0.0397257	-0.462772	0.74657	C1D	F
ENSG00000115946	1.8968	-1.02812	-1.18985	-1.10946	-1.72663	0.147071	0.171191	0.687002	0.410778	0.0841937	0.311732	0.582141	0.763157	PNO1	B
ENSG00000169618	1.90334	1.64434	1.2589	-0.204032	0.46662	-1.03644	-0.155269	-0.870931	-0.747479	-0.461541	-0.425412	-0.4881	-0.883997	PROKR1	F
ENSG00000169604	-2.26359	0.861854	1.09636	0.94888	1.30894	0.573744	0.227913	0.204063	-0.328644	-0.590125	-0.703066	-0.828554	-0.507766	ANTXR1	E
ENSG00000198380	2.35243	1.08011	-1.17473	-0.959002	-1.13794	-0.449013	-0.743614	-0.412249	-0.182154	0.1905	0.374915	0.468417	0.592337	GFPT1	A
ENSG00000169599	2.85038	0.670401	0.190499	-0.409791	-0.910833	-1.19041	-0.582232	-0.660569	0.0168565	-0.319723	-0.0590895	0.125404	0.279111	NFU1	A
ENSG00000115977	-2.10716	-1.08678	-1.08143	-0.44422	-0.673487	0.304938	0.144885	0.459978	0.642352	0.657059	1.10998	0.982633	1.09125	AAK1	D
ENSG00000124380	1.42175	-1.1435	-0.2526	-1.75947	-1.56841	1.14341	-0.42717	0.119347	0.401232	0.47876	0.280315	0.317428	0.988919	SNRNP27	B
ENSG00000059728	-2.583	-0.00418312	-0.545216	-0.373156	1.55571	1.12582	0.883726	0.435014	-0.000979938	0.032001	-0.327623	0.130826	-0.328943	MXD1	C
ENSG00000035141	1.19682	-0.793442	-1.0976	-1.28218	-1.87588	-0.449845	0.0683518	0.452787	0.346438	0.676673	0.745776	1.00811	1.004	FAM136A	B
ENSG00000163235	2.64655	1.39956	0.54977	0.0117942	-0.387226	-0.192105	-0.57634	-0.643664	-0.754671	-0.858708	-0.451918	-0.287653	-0.455397	TGFA	A
ENSG00000116035	2.21503	0.689681	0.10963	0.893185	-0.620029	-0.607178	0.56874	-1.05292	0.583026	-0.25227	-0.450404	-0.382253	-1.69424	VAX2	F
ENSG00000124370	-0.481882	0.724818	1.70554	1.3634	1.69787	-0.294892	-0.270231	-0.515701	-0.849412	-0.83884	-0.743355	-0.932113	-0.5652	MCEE	E
ENSG00000124374	-1.72961	-0.67776	-0.678626	-0.274792	-0.00524289	-1.5855	-0.0747191	-0.0833312	0.746888	0.99663	0.966543	0.952257	1.44726	PAIP2B	C
ENSG00000135636	2.27898	0.702	0.264422	0.776507	-0.20183	-0.808619	-1.82759	-0.756995	-0.562176	-0.577966	0.610847	0.0044784	0.097946	DYSF	F
ENSG00000003137	2.09119	0.62988	0.635068	1.0315	1.13115	-0.0286913	-0.490091	-0.594689	-0.820805	-0.92332	-0.868779	-0.922181	-0.870223	CYP26B1	F
ENSG00000144036	-3.10329	0.377705	0.117325	0.422673	0.508153	0.211724	-0.336251	-0.120499	-0.265603	0.0878902	0.638466	0.573266	0.888443	EXOC6B	E
ENSG00000135638	-2.61463	0.0388099	-0.0545046	0.15541	0.925998	0.432005	0.879796	0.0580622	1.35195	0.311259	0.110622	-1.02652	-0.568254	EMX1	C
ENSG00000135631	-2.93254	-0.974699	-0.219674	0.519863	-0.181043	0.844922	0.521454	0.536176	0.496493	0.37338	0.36078	0.545463	0.109425	RAB11FIP5	C
ENSG00000135617	0.90704	-1.17219	-1.20896	-0.473892	-2.11887	-0.379682	0.164347	0.205011	0.679669	0.718894	0.874333	1.04925	0.755055	PRADC1	B
ENSG00000135624	0.972958	-1.57509	-1.30599	-0.688082	-1.83563	0.220409	0.148861	0.441495	0.72767	0.492793	0.616312	0.976238	0.808057	CCT7	B
ENSG00000163170	0.389152	-1.42517	-1.291	-1.12862	-1.36392	-0.436016	0.225908	0.433386	0.498831	1.08665	0.811406	1.301	0.898398	BOLA3	B
ENSG00000065911	2.378	-0.0729995	-0.720539	-0.866658	-1.94123	0.373267	-0.50489	0.170987	0.00529303	-0.178802	0.0734703	0.553144	0.730963	MTHFD2	A
ENSG00000005448	2.6027	0.2283	0.118032	0.950001	-0.754533	-1.03377	-0.156921	-0.391008	0.740612	-0.0188379	-0.638348	-0.567637	-1.07858	WDR54	F
ENSG00000114993	1.77645	-0.847091	-0.852379	0.871519	0.0990826	1.11629	1.46023	-0.0997976	-0.0700217	-0.958286	-0.463331	-0.877284	-1.15538	RTKN	F
ENSG00000135637	-1.80167	-0.984492	-0.83361	-0.517401	-0.0564141	-1.26813	0.105806	0.860884	1.39132	0.804372	0.929497	0.87666	0.49317	CCDC142	C
ENSG00000179528	-2.26514	-1.7059	-0.29804	0.63073	0.657879	-0.433862	-0.331641	0.211478	0.647933	0.348329	0.775161	0.867631	0.895444	LBX2	C
ENSG00000115318	0.297662	-1.95851	-1.22298	-0.496873	-1.6793	0.259866	0.455648	0.6673	0.731071	0.596247	0.98265	0.717706	0.649524	LOXL3	B
ENSG00000115325	1.33589	-1.7946	-1.36305	-0.295783	-1.48366	-0.454828	0.542825	0.266388	0.954933	0.707941	0.565072	0.39929	0.619576	DOK1	B
ENSG00000135622	-2.6559	-0.975127	0.434597	1.66297	0.497275	-0.00273922	0.176516	-0.459522	0.479858	0.253257	0.352118	0.347457	-0.110769	SEMA4F	C
ENSG00000159399	-2.03508	-0.103468	-0.610202	-1.15098	-1.31179	-0.210916	0.621922	0.519751	0.8515	0.676787	0.963171	0.986461	0.802839	HK2	D
ENSG00000115350	2.66284	1.20897	0.662259	-0.380034	-1.16596	-0.647917	-0.122296	-0.0679522	-0.206616	-0.447652	-0.591196	-0.272997	-0.631447	POLE4	A
ENSG00000115353	2.32856	0.364972	-0.278156	0.372624	0.366296	-0.761855	0.165057	-1.2912	0.270383	0.303551	0.277933	-1.87564	-0.242537	TACR1	A
ENSG00000115364	1.33777	-0.494067	-1.11738	-1.77684	-1.69266	0.553696	-0.281186	0.473028	0.341253	0.437047	0.488655	0.720045	1.01063	MRPL19	B
ENSG00000152284	-2.94118	0.0693095	0.313486	0.951098	1.20045	-0.523381	-0.207006	0.410981	0.340937	-0.194017	0.275278	-0.111753	0.415801	TCF7L1	C
ENSG00000115459	2.55962	-0.260071	0.592669	0.568728	0.0872735	-1.67945	-0.842746	-0.176508	-0.162808	0.0688654	0.247168	0.0189139	-1.02165	ELMOD3	A
ENSG00000042493	1.78174	-1.13096	0.730363	1.53106	1.30001	-1.08855	-0.675966	-0.684735	-0.129589	-0.172407	-0.312165	-0.753502	-0.395298	CAPG	F
ENSG00000168899	0.843909	0.812536	1.57381	1.05949	0.69405	0.267733	-0.036927	-0.575292	-0.379007	-0.14485	-0.902487	-1.57626	-1.6367	VAMP5	F
ENSG00000168890	-0.748551	1.75304	1.45571	1.05321	0.986931	-0.38539	0.0680708	-0.0864547	-0.344353	-0.499863	-0.822239	-1.27093	-1.15918	TMEM150A	E
ENSG00000168883	2.26493	-0.503207	-1.45716	-0.680184	-1.73536	0.393793	-0.296918	0.180116	0.352943	0.168224	0.343992	0.444466	0.524369	USP39	B
ENSG00000168874	-2.34477	0.40325	1.01531	0.436881	0.0152324	-1.71649	-0.363182	-0.331535	0.163962	0.57938	0.632745	0.637294	0.871922	ATOH8	C
ENSG00000115525	-1.66332	0.823097	1.75573	0.708866	-0.209314	-1.7304	-0.650532	-0.75946	-0.108775	0.404912	0.697227	0.327615	0.404349	ST3GAL5	C
ENSG00000068615	2.45626	1.7779	-0.0926366	-0.193568	-0.426438	-0.0151955	-0.522741	-0.011502	-1.00525	-0.418761	-0.96006	-0.184868	-0.403142	REEP1	A
ENSG00000115548	-3.20115	-0.301008	0.462108	0.132872	0.787789	-0.0196118	0.121333	0.33618	0.091528	0.250505	0.521822	0.361721	0.455907	KDM3A	C
ENSG00000239305	1.76498	2.1363	0.793867	-0.256972	0.462718	-0.247821	-0.730718	-0.784311	-0.904847	-0.664687	-0.700508	-0.623984	-0.244021	RNF103	F
ENSG00000153563	2.27783	1.02345	0.413437	-0.081512	0.0892671	-1.5678	-1.09986	-1.08362	-0.597205	0.314963	-0.222991	0.477252	0.0567857	CD8A	F
ENSG00000144115	0.946535	1.43228	1.41882	0.939711	1.12712	-0.206969	-0.383546	-0.892801	-0.75426	-0.973808	-0.910935	-1.00258	-0.739557	THNSL2	F
ENSG00000214336	2.28676	1.30558	0.0117458	0.642273	0.398234	0.416565	-0.389055	-0.656423	-0.530831	-1.2081	-1.1313	-0.396618	-0.748824	FOXI3	F
ENSG00000233757	1.153	1.42216	0.760629	0.59034	0.45218	0.907103	0.200589	0.00257126	-0.862356	-0.574331	-1.27786	-1.16412	-1.60991	AC092835.1	F
ENSG00000115041	2.59607	0.965131	0.273099	0.667473	-0.349109	-0.120867	-0.554374	0.116454	-0.139069	-0.624853	-0.530254	-1.05988	-1.23983	KCNIP3	F
ENSG00000115042	2.07159	0.12272	1.09825	0.739766	-1.02065	-1.66138	-0.510919	-0.639354	-0.0646744	0.832283	-0.285999	-0.819021	0.137384	FAHD2A	F
ENSG00000274286	2.34453	1.47064	0.877213	0.0281044	0.0281136	-1.15628	-0.724931	-0.752216	-0.429002	-0.578677	0.00693011	-0.580294	-0.534126	ADRA2B	F
ENSG00000188886	2.08131	1.23329	1.02518	0.663881	0.605044	-1.16245	-0.813684	-0.71013	-0.793818	-0.479041	-0.492068	-0.577147	-0.58037	ASTL	F
ENSG00000158050	2.19871	0.751882	1.41915	0.705762	-0.095515	-0.201704	-0.326974	-0.291875	-0.598123	-0.670366	-0.553503	-1.19099	-1.14646	DUSP2	F
ENSG00000121152	0.758449	-1.685	-1.52898	-0.18098	-1.85224	0.68225	0.138795	0.448704	0.591059	0.621349	0.737875	0.552336	0.716379	NCAPH	B
ENSG00000163121	-2.28226	-1.40717	0.341924	-0.864218	-0.0677564	0.69148	-0.314871	0.650228	0.557885	0.349659	0.866031	0.162743	1.31632	NEURL3	C
ENSG00000196843	-1.05672	-2.12031	-0.678786	0.267342	-1.20492	1.14399	1.00764	0.785653	0.761457	0.231345	0.216038	0.858798	-0.21153	ARID5A	D
ENSG00000213337	2.19573	-1.35164	-0.820927	-0.662552	-1.54734	-0.48744	0.511841	0.355935	1.00693	0.23692	0.323696	0.206287	0.0325676	ANKRD39	B
ENSG00000168754	3.25044	-0.131319	-0.183998	0.0639643	0.0335545	-0.724592	-0.210745	-0.558718	-0.419645	-0.308756	-0.317863	-0.285242	-0.207079	FAM178B	A
ENSG00000144199	-1.81096	-1.30269	-0.731651	-0.311668	-0.754524	-0.481271	0.241684	0.293879	0.887949	0.861985	0.73335	0.658606	1.7153	FAHD2B	D
ENSG00000168658	1.74414	1.9789	1.22894	0.167156	-0.51915	-0.795306	-0.809016	-0.427314	-0.821709	-0.858564	-0.101769	-0.521013	-0.265304	VWA3B	F
ENSG00000040933	-2.77191	-1.31309	-0.345596	0.645079	0.766124	0.47	0.0759466	0.426615	0.660873	0.349613	0.633318	0.301109	0.101919	INPP4A	C
ENSG00000196872	-1.38392	1.5026	0.675125	1.36867	1.38184	0.0949958	0.258822	-0.0846176	-0.605588	-0.430209	-0.542816	-1.40151	-0.833388	KIAA1211L	E
ENSG00000135951	-1.18905	1.8133	1.79457	0.340894	1.25769	-0.769944	-0.431404	-0.490774	-0.878201	-0.477459	-0.268891	-0.496685	-0.204043	TSGA10	E
ENSG00000144218	-0.163992	1.51814	0.329149	-0.595492	-0.522834	-1.77252	-1.17618	-0.614496	-0.479339	0.464163	0.795596	0.613075	1.60474	AFF3	A
ENSG00000170500	2.99652	-0.526906	-0.394428	0.903445	0.326156	-0.0575941	-0.582214	-0.700672	-0.324756	-0.60744	-0.309282	-0.34514	-0.377684	LONRF2	F
ENSG00000115539	2.65238	-0.336871	-0.258546	-0.601415	-1.43701	0.837179	-0.0514756	0.241997	0.443471	-1.08132	-0.472173	-0.0173751	0.0811606	PDCL3	A
ENSG00000170485	1.61951	1.79936	1.44937	0.334114	-0.638088	-0.082967	-0.634352	-0.319588	-0.837848	-1.09883	-0.180478	-0.514984	-0.895219	NPAS2	F
ENSG00000204634	-3.00003	-0.380079	-0.0655336	0.0143982	-0.64352	0.18534	0.232902	0.479563	0.403656	0.547607	0.791082	0.702308	0.732311	TBC1D8	C
ENSG00000163162	-2.65636	-0.278838	-0.765409	-0.658053	0.442022	0.553298	-0.555306	0.320749	0.415997	0.493994	0.875408	0.673487	1.13901	RNF149	C
ENSG00000175874	-2.01564	-1.21634	-0.828592	-0.747645	-0.670177	0.0446507	0.219929	0.548085	0.798024	0.827991	0.967177	1.09441	0.978123	CREG2	D
ENSG00000071054	-2.21973	-1.07038	-0.910406	-0.126935	-0.986404	1.16606	0.417053	0.864384	0.83825	0.355622	0.715387	0.35731	0.599789	MAP4K4	C
ENSG00000115594	-0.761018	1.10776	1.43862	1.54112	1.48925	0.0259111	-0.650258	-0.613892	-0.8886	-0.52904	-0.644563	-0.978796	-0.536489	IL1R1	E
ENSG00000180251	-0.0779586	0.180311	1.32879	1.51666	1.60457	0.335866	0.137279	-0.209779	-0.377613	-0.901761	-1.15047	-1.09388	-1.292	SLC9A4	E
ENSG00000115616	1.75864	1.25513	0.725434	0.837598	0.607755	0.460476	-0.120244	-0.389419	-0.858336	-0.903319	-1.04398	-1.16987	-1.15986	SLC9A2	F
ENSG00000115641	-1.87194	-1.28088	-0.949682	-0.603098	-0.724388	0.0242551	0.148595	0.461638	0.650375	0.781533	0.995821	1.19857	1.1692	FHL2	D
ENSG00000186522	0.638301	1.56048	1.26955	0.877022	0.839574	0.612087	-0.222152	-0.384611	-0.988069	-0.828455	-1.02514	-1.29318	-1.05541	2021-09-10	E
ENSG00000198142	0.60274	1.67629	0.99264	0.784383	0.712924	0.825139	-0.109412	-0.0764918	-0.830812	-0.951119	-1.06594	-1.35238	-1.20796	SOWAHC	E
ENSG00000144063	-2.58482	-0.198349	-0.159823	-0.85212	-1.15181	0.453618	0.587526	0.836313	0.654488	0.508532	0.8101	0.605058	0.491285	MALL	C
ENSG00000144061	-2.61955	-0.502917	0.368397	-0.551858	0.657683	-0.289775	-0.0818276	0.272668	-0.223959	1.5547	0.0413964	0.2223	1.15274	NPHP1	C
ENSG00000169679	0.82171	-1.66883	-1.52097	-0.0440197	-1.84619	0.835129	0.0655247	0.442082	0.474077	0.718218	0.876794	0.263057	0.583415	BUB1	B
ENSG00000153093	-2.81532	-1.3205	-0.134085	0.0697358	0.584293	0.312133	0.0571449	0.414765	0.446649	0.751404	0.478568	0.705886	0.449326	ACOXL	C
ENSG00000153094	-1.97098	0.00985929	0.0603815	0.397138	1.18121	1.61832	0.960598	0.749345	0.0460363	-0.499647	-0.722044	-0.854416	-0.9758	BCL2L11	C
ENSG00000153208	-1.14313	-1.71024	-0.840807	-0.341326	0.100751	-0.671104	-0.439693	-0.179164	0.44644	1.05784	1.03967	0.975414	1.70535	MERTK	D
ENSG00000144152	-2.48162	-1.47814	-0.386634	0.555242	0.716551	-0.193904	-0.0984087	0.416241	0.774122	0.661895	0.189002	0.156311	1.16935	FBLN7	C
ENSG00000125611	2.06452	1.04268	0.618963	1.03126	0.14758	-1.32548	0.323865	-0.574467	-0.0873858	-0.489522	-0.659477	-0.802488	-1.29005	CHCHD5	F
ENSG00000169607	1.63534	-1.62657	-1.33779	0.630493	-1.56928	1.0695	-0.415547	0.0370959	-0.00406651	0.457042	0.388422	0.165088	0.570268	CKAP2L	B
ENSG00000136689	2.51933	-1.139	-0.885283	0.898533	0.545737	0.393849	0.3757	-0.601551	-0.399039	-0.536597	0.284983	-0.397196	-1.05947	IL1RN	F
ENSG00000115091	-1.35264	-1.2317	-0.988896	-0.868825	-1.23375	1.29711	0.138249	0.727121	0.310169	0.334125	0.644501	0.924389	1.30013	ACTR3	D
ENSG00000115107	-1.12071	-0.623488	-0.890305	-1.51816	-1.51059	-0.144805	0.82517	0.931878	0.80152	0.584139	0.796852	1.07808	0.790425	STEAP3	D
ENSG00000163075	2.02976	1.70765	0.610402	-1.06422	-0.486864	-1.32273	-0.3009	0.0861769	-0.671286	0.335776	-0.744274	-0.436734	0.257242	CFAP221	A
ENSG00000088179	-2.31853	0.419691	0.0800306	-1.10341	0.161996	0.0692243	-1.05215	0.373564	-0.15628	0.328767	1.18067	0.568177	1.44825	PTPN4	C
ENSG00000144118	-1.31372	-1.14788	-0.874288	-1.03386	-1.19893	0.0173712	-0.0508272	0.463069	0.75673	0.891794	1.01134	1.19157	1.28762	RALB	D
ENSG00000163083	-3.26471	0.226906	0.622539	0.654187	0.242282	0.210469	-0.0437486	0.275735	0.0869205	0.18988	0.109581	0.338661	0.351298	INHBB	C
ENSG00000136717	-2.10819	0.388947	-0.273604	0.659874	-2.1795	0.591453	-0.00178515	0.566378	0.388173	0.585178	0.589904	0.794995	-0.00181885	BIN1	C
ENSG00000222014	2.00208	1.10752	0.772905	-0.308494	1.14045	-0.497873	-1.29774	-0.990167	-1.10225	-0.786303	0.0303937	-0.142074	0.0715545	RAB6C	F
ENSG00000152076	1.82802	1.24853	1.55639	0.302499	0.177376	-0.975433	-0.123588	-0.358939	-0.496711	-0.168983	-0.72891	-0.909136	-1.35111	CCDC74B	F
ENSG00000136699	0.577501	-1.74678	-1.59349	-0.354824	-1.63656	0.13701	0.301419	0.665752	0.877094	0.688587	0.797957	0.718838	0.567495	SMPD4	B
ENSG00000136718	1.67803	-0.974596	-0.967564	-0.960062	-2.0471	0.240266	0.460891	0.844306	0.955686	0.355406	0.352313	0.167449	-0.10502	IMP4	B
ENSG00000136002	2.19519	0.33077	-0.278417	-0.592655	-1.62963	-1.3584	0.0146134	0.779255	0.884307	0.277977	0.306731	-0.19192	-0.737828	ARHGEF4	A
ENSG00000173272	1.42264	-0.879331	-0.853248	-0.314942	-1.90129	-1.30437	0.436623	0.737169	1.32168	0.383313	0.426076	0.499286	0.026404	MZT2A	B
ENSG00000163040	1.96137	1.26125	1.39705	0.675696	-0.373691	-0.884692	-0.306218	-0.227303	-0.640574	-0.377396	-0.386977	-1.35073	-0.747788	CCDC74A	F
ENSG00000183840	2.16948	-0.658272	-1.21555	-0.856861	-0.69509	-0.954568	-0.660529	-0.425386	0.0558321	0.796928	0.798356	0.881825	0.763831	GPR39	B
ENSG00000150551	-2.96905	0.0153794	0.231419	0.379083	1.03028	0.82516	0.683002	0.552528	0.307394	-0.0244803	-0.315135	-0.464246	-0.251332	LYPD1	C
ENSG00000176771	1.08242	1.18943	1.13429	0.627833	1.19079	0.269765	0.156969	-0.192305	-0.736572	-1.0204	-1.19837	-1.36587	-1.13798	NCKAP5	F
ENSG00000121988	2.3774	1.54969	0.243066	-0.462338	0.27768	-1.38859	-0.701932	-0.842729	-0.519883	-0.254065	-0.0144231	-0.350517	0.0866471	ZRANB3	F
ENSG00000076003	1.45092	-1.12167	-1.37336	-1.37657	-1.63628	0.228048	0.610288	0.668177	0.480984	0.570834	0.51327	0.467831	0.517512	MCM6	B
ENSG00000121966	2.3158	0.193549	0.833085	0.874342	1.02448	-0.199005	-0.412476	-0.979039	-1.00186	-0.919934	-0.743752	-0.360642	-0.624547	CXCR4	F
ENSG00000144229	-0.948285	1.19803	0.827974	-6.47753e-05	2.19734	-0.29883	0.0857919	0.621219	-0.368681	-0.148402	-1.04981	-1.34941	-0.766872	THSD7B	E
ENSG00000144228	1.75918	1.64529	0.372541	-0.237449	0.868243	0.867144	-0.691022	-0.416469	-1.09464	-0.772339	-1.10458	-0.839268	-0.356637	SPOPL	F
ENSG00000168702	1.07659	1.84137	1.26611	0.625144	0.785743	-0.325942	-0.197665	-0.381064	-0.661882	-0.830473	-0.980828	-1.08612	-1.13098	LRP1B	F
ENSG00000115919	-1.37123	-0.290538	1.50709	1.28375	1.66669	0.685883	0.0255066	-0.645621	-0.770352	-0.623298	-0.61728	-1.02757	0.176974	KYNU	E
ENSG00000168280	0.163196	1.45532	1.59784	0.777467	0.929655	0.38684	-0.23243	-0.0919108	-0.370258	-0.850959	-1.13405	-1.39864	-1.23207	KIF5C	E
ENSG00000187123	1.78132	0.640941	-0.376638	-0.753897	-0.450205	-1.67952	-1.11414	-0.887401	-0.292721	0.563002	0.847844	0.701876	1.01955	LYPD6	A
ENSG00000115963	-3.13125	-0.823564	0.224075	0.465389	0.441247	0.510836	0.258276	0.285015	0.401553	0.272309	0.28993	0.436493	0.369688	RND3	C
ENSG00000184898	-1.62883	-1.72429	0.231929	-0.24249	2.04408	-0.37445	-0.196532	-0.539475	0.000163268	0.648609	0.339242	0.584138	0.85791	RBM43	C
ENSG00000123609	2.1712	1.5499	-0.364062	-1.18607	0.450085	-0.669803	-0.811829	-0.750027	-0.986212	-0.0368028	-0.0747168	0.00693625	0.701391	NMI	A
ENSG00000183091	1.40163	1.42949	0.637646	0.90038	0.606071	0.0821144	-0.00994509	0.163728	-0.264385	-0.878715	-1.332	-1.28256	-1.45345	NEB	F
ENSG00000157827	-1.89915	-1.25501	-0.736219	-0.642028	-0.679406	-0.0507146	-0.0722841	0.461287	0.446545	0.89994	1.08977	1.13278	1.30449	FMNL2	D
ENSG00000177519	1.98656	0.287192	0.440186	0.184339	0.766697	0.165225	0.5636	0.480741	-0.369652	-0.287183	-0.872879	-1.7199	-1.62492	RPRM	F
ENSG00000162989	-2.109	-0.252134	1.08501	1.42335	1.69596	0.504965	-0.331019	-0.149848	-0.529974	-0.500634	-0.289407	-0.63213	0.0848613	KCNJ3	E
ENSG00000153234	1.79358	0.35693	0.456714	0.933562	1.47125	0.321105	0.0341071	-0.456427	-0.681626	-0.764067	-0.977847	-1.22792	-1.25936	NR4A2	F
ENSG00000115159	1.05269	-1.43951	-1.85321	-1.39832	-0.248779	1.06047	-0.229557	0.188226	0.328848	0.298696	0.656851	0.422573	1.16102	GPD2	B
ENSG00000136542	1.31681	1.97591	1.10434	0.354223	0.498171	-0.117283	0.0316247	-0.419065	-0.812481	-0.851701	-1.10254	-1.09105	-0.886958	GALNT5	F
ENSG00000153237	-0.258329	1.18611	1.42138	0.840999	1.45852	-1.01862	-0.972363	-0.954854	-1.39081	-0.64898	-0.147619	-0.133212	0.617774	CCDC148	E
ENSG00000241399	0.847153	2.13594	1.16785	0.0763682	0.725528	0.371886	-0.349387	-0.603416	-1.0112	-0.892777	-1.30088	-0.526031	-0.641041	CD302	F
ENSG00000153246	0.233382	2.08879	1.20994	-0.0643572	-0.171209	-1.31261	-1.33681	-0.916009	-0.633739	0.786357	0.475692	0.281346	-0.64077	PLA2R1	A
ENSG00000115221	-2.26131	-1.77583	-0.534406	-0.263102	-0.266879	0.786844	0.615417	0.66939	0.694186	0.530234	0.62496	0.662772	0.517723	ITGB6	D
ENSG00000153250	-2.58784	0.674647	-0.122729	-0.960476	0.56379	1.21952	-0.691036	0.18201	-0.243555	0.163261	0.311992	0.357515	1.1329	RBMS1	C
ENSG00000136560	1.00679	2.27321	1.33703	0.222789	0.33469	-0.271598	-0.414482	-0.690032	-0.907586	-0.960066	-0.550608	-0.96106	-0.419083	TANK	F
ENSG00000115233	1.65959	-1.03872	-1.22249	-1.02923	-1.83927	0.36751	-0.0632077	0.341313	0.258337	0.294483	0.501082	0.849788	0.920807	PSMD14	B
ENSG00000144290	2.00783	1.51485	0.923867	0.414706	0.572058	-0.287496	-0.280096	-0.560874	-0.635736	-0.966548	-0.939394	-1.06891	-0.69426	SLC4A10	F
ENSG00000197635	0.718045	-0.513124	-0.807029	-0.707596	1.58615	-1.80927	-1.26172	-0.32022	-0.0904509	0.724129	0.826773	0.847331	0.806984	DPP4	A
ENSG00000115267	-0.626464	0.0657676	-0.294236	-1.11521	2.42627	1.27111	0.576012	-0.435997	-0.331004	-0.255234	-0.0471282	-1.42638	0.192491	IFIH1	E
ENSG00000115271	2.97011	0.0600419	-0.312173	-0.662768	0.408638	-0.957221	-0.578222	-0.313592	-0.549614	0.169004	-0.467336	-0.405916	0.63905	GCA	A
ENSG00000115290	-1.74107	1.31343	1.32498	0.975666	1.4818	0.0912066	0.0378137	-0.262567	-0.328485	-0.542107	-0.739265	-0.892512	-0.718887	GRB14	E
ENSG00000082438	-2.37518	0.497474	1.05686	0.735508	0.375944	1.61169	-0.099861	0.570246	-0.448272	-0.611815	-0.413205	-0.787788	-0.111601	COBLL1	E
ENSG00000123607	1.18353	2.10161	0.758829	-0.215906	0.728639	-1.2575	-1.03073	-1.09599	-0.792222	0.12704	-0.210996	-0.623568	0.327271	TTC21B	F
ENSG00000198648	-1.13441	-1.11546	-1.2649	-1.02582	-1.39123	1.15144	0.281972	0.766726	0.626589	0.551651	0.800749	0.793377	0.959322	STK39	D
ENSG00000172292	1.9505	2.03818	0.058058	-1.29748	-0.484428	-0.399752	-0.745494	-0.620933	-0.646646	-0.307418	-0.223745	0.00385761	0.675293	CERS6	A
ENSG00000163072	1.91371	1.44906	0.909725	0.965075	-0.0130082	-0.442439	-0.26185	-1.1978	-1.25329	-0.454748	-0.272625	-0.553289	-0.788518	NOSTRIN	F
ENSG00000081479	2.86887	0.779957	0.0381737	0.0938811	-0.0187753	-0.183775	0.203759	-0.163907	-0.347785	-1.00595	-0.39572	-0.853993	-1.01474	LRP2	F
ENSG00000144362	-1.17778	1.68934	0.736529	-1.41105	0.0213039	-1.01345	-0.548663	-0.883779	-0.636153	0.799144	0.539123	0.989558	0.895879	PHOSPHO2	E
ENSG00000213160	-0.699526	-0.593815	-1.06916	-1.82914	-1.1567	-0.0135853	0.139707	0.437257	0.757063	0.572914	0.883367	1.02892	1.54271	KLHL23	D
ENSG00000128683	1.27782	1.07138	-0.233351	-1.62647	-1.45794	-1.57807	0.492288	-0.118419	0.791158	0.975232	0.156682	0.0396893	0.209998	GAD1	A
ENSG00000071967	0.489858	1.82572	1.41149	0.777235	0.736155	0.356175	-0.702276	-0.543067	-0.308392	-0.708974	-1.32613	-0.976409	-1.03139	CYBRD1	E
ENSG00000115840	-1.27455	-1.05495	-0.64459	-0.682368	-0.323323	-0.794092	-0.289102	-0.443431	0.63179	0.488528	1.04925	1.49497	1.84186	SLC25A12	D
ENSG00000128708	1.73036	-0.506706	-1.19962	-1.29257	-1.64698	-0.0990767	-0.138419	-0.0340642	0.165336	0.505686	0.374755	0.770222	1.37108	HAT1	B
ENSG00000172878	-2.49986	-0.761872	0.888047	1.21852	0.869638	-1.19376	0.512138	0.116085	0.400458	0.0409366	-0.140674	0.505883	0.0444572	METAP1D	E
ENSG00000144355	1.78931	1.37777	1.15577	0.829706	0.287786	-0.639188	-0.437161	-0.264184	-0.470091	-0.332012	-0.767758	-1.30153	-1.22841	DLX1	F
ENSG00000115844	0.057319	0.760284	1.02354	2.02494	1.45014	-0.369983	-0.523312	-0.475261	-0.408017	-0.753976	-0.838266	-0.659614	-1.28779	DLX2	E
ENSG00000091409	-0.255047	2.0934	1.00353	0.66386	0.891543	0.265069	0.123822	-0.016814	-0.408576	-0.74924	-0.894668	-1.31015	-1.40673	ITGA6	E
ENSG00000152256	-1.38062	-0.876154	-1.13301	-1.1723	-1.1107	-0.131603	0.181225	0.715868	0.872074	0.881451	0.983347	1.16318	1.00724	PDK1	D
ENSG00000091428	-0.47461	0.547547	1.9036	1.57089	1.02648	-1.56242	-0.821755	-0.432554	-0.524761	-0.335962	0.0313292	-0.785407	-0.142374	RAPGEF4	E
ENSG00000144354	-0.271773	-1.87647	-1.19851	-1.24685	-1.03038	0.172874	0.63766	0.979715	0.755816	0.861096	0.752573	0.683271	0.780983	CDCA7	D
ENSG00000144306	-2.41896	-0.550596	-0.0265657	-0.335071	0.600399	-0.140287	-0.785193	-0.323163	0.198169	0.454824	0.595593	0.97701	1.75384	SCRN3	C
ENSG00000163328	-2.47338	-1.13488	-0.635864	-0.197043	0.87029	0.10973	0.298018	-0.0419208	0.260882	0.799416	1.55	0.346183	0.24857	GPR155	C
ENSG00000115935	-2.47405	-0.997628	-0.775895	-0.486392	0.10743	-0.161547	0.341817	0.183187	0.584972	0.770401	0.871573	0.807159	1.22897	WIPF1	D
ENSG00000128656	2.65096	-0.341294	-1.14175	-0.362881	-1.71738	0.214242	-0.0890353	0.138744	0.314228	0.224188	-0.356754	0.313901	0.152836	CHN1	A
ENSG00000128654	2.93499	-0.336181	-0.00927961	-0.526868	-0.941507	-0.641324	0.0109568	-0.476846	-0.506415	-0.633479	-0.0143168	0.285675	0.854593	MTX2	A
ENSG00000079156	1.86459	0.929784	0.120173	0.727876	0.554092	1.12219	0.00308431	-0.238592	-0.522418	-1.06735	-1.17405	-1.08565	-1.23373	OSBPL6	F
ENSG00000180228	1.95431	-0.610179	-1.16237	-1.19665	-1.51409	-0.0541707	0.305272	0.125482	-0.148615	-0.166467	0.540997	0.50344	1.42304	PRKRA	A
ENSG00000187231	-2.68549	-0.0592412	-0.422923	-0.263128	1.19442	-0.0371239	-0.514014	0.00186393	-0.155305	0.573902	0.760628	0.245524	1.36089	SESTD1	C
ENSG00000144331	-2.00173	0.122399	-0.559437	-0.310079	1.96494	-0.00382596	0.807035	0.496116	0.505016	0.851886	-0.397762	-1.27784	-0.196713	ZNF385B	E
ENSG00000170035	-2.50192	-0.0389997	-0.473428	-0.833281	-0.491919	0.907524	-0.577292	0.665107	0.196421	0.266234	0.788568	0.8768	1.21618	UBE2E3	C
ENSG00000188452	2.2789	0.694556	-1.00606	-0.814656	1.22392	0.764198	-0.692238	0.43045	-0.403299	-0.970144	-0.406495	-0.669641	-0.42949	CERKL	A
ENSG00000138434	3.0687	0.490816	-0.594482	-0.386061	0.596174	-0.0681543	-0.488497	-0.504637	-0.57321	-0.519014	-0.280408	-0.503024	-0.238207	ITPRID2	A
ENSG00000150722	2.5841	1.04056	0.375976	-0.234216	0.801769	-0.834083	0.0455472	-0.701424	-0.720189	-0.242294	-0.803055	-0.908345	-0.404343	PPP1R1C	F
ENSG00000115252	0.686361	1.16682	1.48142	1.15372	1.3351	-0.138557	-0.516462	-0.644465	-0.865741	-1.11733	-0.87648	-0.890308	-0.774085	PDE1A	F
ENSG00000077232	2.29236	1.57148	0.130722	-1.53426	-0.554902	-0.787616	-0.55387	-0.261943	-0.483862	-0.259593	-0.121579	0.0304977	0.532574	DNAJC10	A
ENSG00000163002	1.7579	-0.997483	-1.35789	-0.787375	-1.7877	-0.020028	-0.28767	0.466907	0.277996	0.708182	0.715561	0.617284	0.694321	NUP35	B
ENSG00000170396	0.198257	0.539274	1.4551	1.03009	1.19979	0.810682	0.114495	-0.0907175	-0.831527	-0.692074	-0.863877	-1.02257	-1.84692	ZNF804A	E
ENSG00000188738	-1.76522	1.74224	1.7688	0.198653	1.10701	-0.251004	-0.599193	-0.46813	-0.394703	0.0158167	-0.278146	-0.511702	-0.564433	FSIP2	E
ENSG00000138448	-2.68356	-0.594911	-0.0742615	-0.124545	0.980291	1.7313	-0.096226	0.534827	-0.0875809	-0.0219022	0.0958367	-0.0469872	0.387721	ITGAV	C
ENSG00000144369	-3.05163	0.476792	0.514563	-0.314908	0.698203	0.140396	-0.482972	-0.00461927	-0.229228	0.545399	0.577241	0.436353	0.694407	FAM171B	E
ENSG00000003436	-2.73095	-1.33725	0.425202	0.0921434	0.737989	-0.176548	-0.104417	0.177233	0.217446	0.46254	0.700193	0.683174	0.853249	TFPI	C
ENSG00000144366	1.36328	0.985729	1.12764	0.774104	1.0817	0.513154	-0.174114	-0.47253	-0.734216	-1.12121	-1.28868	-1.17555	-0.879307	GULP1	F
ENSG00000168542	1.58241	1.59237	0.912516	0.866003	0.74357	-0.325853	-0.517178	-0.455629	-0.658615	-0.732088	-0.805081	-1.4177	-0.784722	COL3A1	F
ENSG00000204262	-0.445109	0.880971	1.22747	1.02729	0.890475	0.980355	0.518534	0.17234	-0.271294	-0.968161	-1.20628	-1.34575	-1.46083	COL5A2	E
ENSG00000151689	-2.72849	-0.97563	-0.0211599	0.250778	-0.225197	1.11457	0.148378	-0.365116	0.00117033	0.951701	0.785257	0.575002	0.488735	INPP1	C
ENSG00000151690	-0.76979	1.36845	1.04894	1.15265	1.06013	1.22135	-0.10201	-0.381009	-0.93146	-1.08493	-0.915074	-1.01092	-0.656323	MFSD6	E
ENSG00000189362	2.50305	0.766749	-1.18562	0.0103426	-1.1462	-0.0501387	-1.13524	-0.764341	-0.271792	0.235131	0.397416	0.14795	0.49269	NEMP2	A
ENSG00000138378	-2.56026	-0.952311	0.360818	0.42367	0.332958	0.31802	0.612561	-0.0273591	1.7576	-0.252139	-0.449827	0.526578	-0.0903094	STAT4	C
ENSG00000128641	-3.10746	-0.667475	0.0516357	0.203079	0.0158722	0.875069	0.414507	0.612184	0.37285	0.247368	0.230339	0.322966	0.429066	MYO1B	C
ENSG00000173559	-2.22677	-1.74813	-0.478015	-0.399119	0.145422	-0.030024	0.206179	0.645581	0.837168	0.571714	0.705338	0.993913	0.776744	NABP1	C
ENSG00000196950	-2.39438	0.19882	0.298693	0.432994	2.27251	0.352314	-0.426322	-0.391596	-0.486147	0.0452793	0.0642882	-0.188294	0.221836	SLC39A10	E
ENSG00000118997	-1.69676	-0.287218	1.30371	0.58356	0.563749	-1.33311	-0.855043	-0.0475403	-0.983144	-0.271192	0.914906	0.865925	1.24215	DNAH7	C
ENSG00000138411	2.708	0.933944	0.31105	0.306065	0.427193	0.0941573	-0.504197	-0.54734	-0.625589	-0.73724	-0.59287	-0.871628	-0.901546	HECW2	F
ENSG00000144395	1.93423	-1.22301	-1.0509	-0.0970393	-1.50141	-0.799293	-0.255073	0.242379	-0.165171	0.953022	1.16601	0.49852	0.297727	CCDC150	B
ENSG00000197121	1.81056	1.90099	0.810307	0.149785	0.577062	-0.0520664	-0.361188	-0.623309	-0.783869	-0.85896	-0.777986	-0.974416	-0.816918	PGAP1	F
ENSG00000065413	-2.74547	0.0657057	0.486091	0.2954	0.957661	1.18445	0.160178	0.538403	-0.683171	-0.197631	-0.108727	-0.676533	0.723648	ANKRD44	C
ENSG00000115520	2.19022	1.80329	0.830959	-0.452255	-0.131506	0.0795746	-0.676258	-0.520132	-0.897237	-0.683598	-0.784202	-0.633725	-0.125128	COQ10B	F
ENSG00000115540	2.34671	1.33845	0.0371509	-1.36078	-0.408305	0.963038	-0.748084	-0.172146	-0.425353	-0.453053	-0.764665	-0.433183	0.0802182	MOB4	F
ENSG00000162944	1.29761	2.00518	0.962818	0.229446	0.590961	-1.48623	-0.156619	-0.452539	-1.16495	-0.175792	-0.181298	-0.854942	-0.613647	RFTN2	F
ENSG00000247626	2.24439	-0.396897	-1.88085	-1.22909	-0.925549	0.345738	0.198453	0.320252	0.661172	0.188459	0.124621	0.386326	-0.0370141	MARS2	B
ENSG00000115896	1.38327	1.68236	1.19025	0.552802	0.592575	0.037428	-0.3307	-0.593347	-0.402636	-1.06212	-0.922738	-0.666102	-1.46104	PLCL1	F
ENSG00000119042	-2.38897	-0.500522	-0.247333	-0.244608	0.567635	2.0222	0.189536	-0.346312	-0.348384	-0.336071	0.349124	0.347086	0.936618	SATB2	C
ENSG00000226124	1.71382	1.72483	0.867638	0.311701	0.666505	-0.129277	-0.0567325	-0.457744	-0.5569	-0.885202	-0.866998	-1.18147	-1.15017	FTCDNL1	F
ENSG00000178074	1.16472	-0.528139	-1.43428	-1.40801	-1.21976	2.01707	0.0465596	0.699488	-0.144678	0.0381168	0.297205	0.0699945	0.401719	C2orf69	B
ENSG00000196141	-3.13357	0.202712	0.205698	-0.393499	-0.334651	0.473054	0.0895782	0.470883	0.305062	0.388029	0.49282	0.362775	0.871112	SPATS2L	C
ENSG00000163535	1.93429	-0.331313	-1.26072	-0.682028	-1.7834	1.48222	-0.359896	0.27981	-0.281219	0.341715	0.22294	-0.0706203	0.508228	SGO2	B
ENSG00000138356	-0.0645808	0.401003	1.59678	1.49601	0.734723	0.81117	0.0295827	0.128679	-0.64993	-0.657564	-1.03274	-1.32622	-1.46691	AOX1	E
ENSG00000013441	-1.98124	1.38003	1.67089	0.538017	0.981372	-0.506224	-0.010801	-0.340398	-0.614303	-0.615867	-0.695461	-0.400176	0.594157	CLK1	E
ENSG00000003400	-0.25538	-1.12791	-0.789707	-0.403671	-1.20837	-0.788413	-0.643813	-0.414718	0.440893	0.853261	1.35792	1.51679	1.46312	CASP10	D
ENSG00000182329	-2.0739	-1.14162	0.4837	0.938967	0.386757	1.25333	1.07576	1.00612	-0.145291	-0.393634	0.0769995	-0.990258	-0.476919	KIAA2012	C
ENSG00000138439	-1.79718	1.3708	0.428272	0.399864	1.48573	0.96804	0.380847	0.314051	-0.338705	-0.5262	-0.461941	-1.31482	-0.908765	FAM117B	E
ENSG00000163596	0.554936	2.41678	1.19177	0.430917	0.476153	-0.733054	-0.424559	-0.413909	-0.968529	-0.17746	-1.02555	-1.00076	-0.326735	ICA1L	F
ENSG00000138380	0.35062	1.60905	1.55564	0.840532	1.25084	-0.43888	-0.426011	-0.574715	-1.32045	-0.72069	-0.803248	-0.895423	-0.42726	CARF	F
ENSG00000144426	-2.39622	0.532268	-0.000653576	-0.390832	1.91193	0.0338283	-0.604585	-0.885391	0.0667997	0.430196	0.809919	0.0896525	0.403082	NBEAL1	E
ENSG00000119004	1.59817	1.64889	1.28687	0.300831	0.59189	-0.489491	-0.387817	-0.119839	-0.741472	-1.35346	-0.91341	-0.711841	-0.709318	CYP20A1	F
ENSG00000116117	-1.1538	1.80311	1.32997	0.98889	1.37254	-0.0474156	-0.430934	-0.601878	-0.771552	-0.566258	-0.692215	-0.820913	-0.409554	PARD3B	E
ENSG00000118257	-3.10228	-0.617136	0.185785	0.225607	0.277321	0.112742	-0.186592	0.262431	0.344264	0.686665	0.574838	0.492627	0.743728	NRP2	C
ENSG00000023228	1.3384	-0.657251	-1.42234	-1.15064	-1.48111	-0.146057	-0.500539	-0.0677278	0.368054	0.539872	0.891153	0.898601	1.38959	NDUFS1	B
ENSG00000114942	-1.54103	-2.24925	-0.452781	0.54542	-0.940324	0.046783	0.683422	0.647629	0.624962	0.41216	0.506206	0.845515	0.871284	EEF1B2	C
ENSG00000204186	-2.75409	-0.0412277	-0.319532	-0.35979	1.03313	-0.0348315	-0.568581	-0.149344	0.104996	0.293439	0.999509	0.727748	1.06857	ZDBF2	C
ENSG00000114948	-2.86883	0.0182308	0.91431	0.55644	1.32135	0.197635	0.540417	0.402267	-0.302976	-0.0956664	-0.0214005	-0.510664	-0.151119	ADAM23	E
ENSG00000232125	-2.41051	0.831575	0.512201	0.958515	1.43757	0.318491	0.35174	-0.0230407	0.149924	0.184283	-0.469167	-1.08244	-0.759144	DYTN	E
ENSG00000138400	-2.4888	-0.886286	0.302517	-0.289296	1.2031	-1.16812	0.218412	0.219134	0.209053	0.478015	0.73218	0.890999	0.579086	MDH1B	C
ENSG00000118263	-3.2164	-0.11515	0.473582	0.514869	0.85681	0.258203	0.202244	0.156665	0.116398	-0.0219453	0.120217	0.180273	0.474238	KLF7	C
ENSG00000163249	-1.52551	-1.4845	-1.0811	-0.893534	-0.575815	0.179437	0.0172327	0.413823	0.876355	0.860783	1.15815	0.975118	1.07956	CCNYL1	D
ENSG00000163251	-2.74515	-0.903444	-0.580964	-0.309482	-0.309949	0.884378	0.530423	0.765318	0.64045	0.542667	0.598319	0.524282	0.363149	FZD5	C
ENSG00000178385	-3.03566	-0.728977	0.680099	0.813151	0.72767	0.554589	0.2831	0.250055	0.291967	-0.155202	0.116956	0.157799	0.0444478	PLEKHM3	C
ENSG00000138413	-1.50642	-0.424676	-0.590625	-0.839468	-0.835351	-0.868171	-0.27282	-0.181526	0.371912	1.07284	1.33044	1.13308	1.61079	IDH1	C
ENSG00000078018	-0.176446	1.25043	1.30601	1.12696	1.42066	0.367415	0.0235508	-0.411477	-0.678451	-0.89329	-1.03978	-1.40489	-0.890695	MAP2	E
ENSG00000144445	0.327369	2.24008	1.2769	0.273706	0.904942	-0.0935611	-0.28241	-0.407368	-1.26266	-0.734368	-0.588229	-1.17932	-0.475086	KANSL1L	F
ENSG00000115361	1.76987	1.96497	0.680862	0.276237	0.456504	-0.504809	-0.219468	-0.760873	-0.976724	-0.870734	-0.783456	-1.02481	-0.00757406	ACADL	F
ENSG00000021826	1.00645	1.44497	1.14481	1.07726	1.03628	-0.120962	-0.267398	-0.842731	-0.737919	-0.718401	-0.459032	-1.2575	-1.30583	CPS1	F
ENSG00000178568	-1.09779	1.20101	1.31237	0.792228	1.03286	0.917488	0.454701	0.152471	-0.507376	-0.925474	-1.05317	-1.28652	-0.992809	ERBB4	E
ENSG00000030419	-2.85026	0.692402	0.385042	-0.470341	1.09832	-0.261086	-0.55078	-0.152849	-0.0574418	0.313361	0.542023	0.363854	0.947756	IKZF2	E
ENSG00000138376	2.5799	-0.0998482	-1.22646	-0.80434	-1.44622	0.680941	-0.448052	0.239086	-0.185879	-0.0173364	0.133209	0.032738	0.562266	BARD1	B
ENSG00000144452	2.73419	1.26915	0.203376	-0.144563	0.218809	-0.179844	-0.148023	-0.432639	-0.449549	-0.762592	-0.783135	-0.792722	-0.732467	ABCA12	F
ENSG00000138363	2.70074	-0.00601863	-1.20715	-0.74504	-1.46471	0.631653	-0.195184	0.146189	-0.0144692	-0.016363	0.237202	-0.157715	0.0908581	ATIC	B
ENSG00000115414	0.218016	-1.8938	-1.85479	-0.713173	-0.820038	0.612997	0.313304	0.389548	0.77485	0.564464	1.07122	0.949903	0.387494	FN1	D
ENSG00000118242	2.40372	1.07852	0.111117	-0.0423543	-0.0719337	1.07917	0.0307383	-0.257032	-0.726049	-0.863032	-0.936663	-1.02035	-0.78585	MREG	F
ENSG00000115457	1.47644	2.01385	1.192	0.383487	-0.0146691	-0.494181	-0.224618	-0.229617	-0.333437	-0.598454	-0.919871	-1.11576	-1.13517	IGFBP2	F
ENSG00000115461	-1.5278	1.26917	1.26464	0.730856	1.1529	0.681677	0.617634	-0.0309944	-0.58202	-0.879582	-1.09401	-1.07696	-0.525511	IGFBP5	E
ENSG00000079308	0.207439	1.28089	0.120273	0.897539	2.02391	-1.03288	-1.0639	-1.1672	-0.88727	0.0118193	-0.0619684	-0.869212	0.54056	TNS1	F
ENSG00000163464	2.59902	0.261469	0.120945	0.068922	-0.256818	-0.719617	-0.499058	-1.17189	0.114657	-1.18746	0.834975	-0.721782	0.556629	CXCR1	A
ENSG00000127838	2.43076	1.55549	0.561673	0.367211	-0.271621	-0.127218	-0.342393	-0.522201	-0.540249	-0.714839	-0.68866	-0.799351	-0.908602	PNKD	F
ENSG00000135926	1.7657	1.76919	1.1343	0.751498	-0.0362503	-0.547827	-0.76797	-0.886099	-0.417349	-0.696527	-0.566398	-0.510325	-0.991939	TMBIM1	F
ENSG00000127831	-0.658889	1.24072	-0.357813	-0.718223	-1.92165	1.25594	1.16138	1.34848	0.317165	-0.400166	-0.520638	-0.11337	-0.632935	VIL1	C
ENSG00000115556	-1.63503	-1.54891	-1.51966	-0.431656	-0.0574685	0.174727	0.343103	0.151183	1.16949	1.04756	0.776162	0.668478	0.862019	PLCD4	D
ENSG00000074582	-0.578739	-2.32218	-0.979736	-0.305528	-1.0289	0.103318	0.378737	0.674851	1.10881	0.815237	0.61613	1.00929	0.508711	BCS1L	D
ENSG00000135912	-0.937597	-1.44683	-1.71988	-0.300911	-1.26847	0.714232	0.384434	0.559608	0.999837	0.838994	0.992715	0.65952	0.524344	TTLL4	D
ENSG00000115657	1.80382	-1.54954	-1.21837	-0.191772	-1.44115	-0.0361575	-0.21203	0.730572	0.654677	0.476505	0.376322	1.07346	-0.466337	ABCB6	B
ENSG00000163516	-2.54317	-0.851512	0.360145	-0.118213	0.478238	-1.11915	0.64284	0.510658	0.720297	1.02104	0.810022	0.423139	-0.334325	ANKZF1	C
ENSG00000115661	1.32852	0.89646	1.6491	1.27583	0.672207	-0.605834	-0.365258	-0.868344	-0.561937	-0.728557	-0.820645	-1.16646	-0.70508	STK16	F
ENSG00000127824	0.394864	-1.55724	-1.61289	-0.962306	-1.46805	0.466789	0.283336	0.622155	1.00844	0.575101	0.743913	0.843155	0.662726	TUBA4A	B
ENSG00000123992	2.325	0.994262	0.124259	-0.333081	-1.56964	0.559507	0.596925	0.286559	-0.141576	-0.443547	-0.57643	-0.745524	-1.07671	DNPEP	F
ENSG00000175084	1.82168	1.5224	0.451563	-0.225679	0.573324	-1.99858	0.293872	0.0749984	-0.958505	-0.0834933	-0.320029	-0.612876	-0.538682	DES	F
ENSG00000072195	-0.744608	1.96316	1.22261	0.366301	0.152995	-0.313534	1.04574	0.255239	-0.179228	-0.209935	-0.683627	-1.38532	-1.4898	SPEG	E
ENSG00000144591	2.66821	0.899572	-0.225391	-0.0915655	-1.40381	-0.940409	0.150108	-0.139327	0.0784284	0.0700872	0.291428	-0.457235	-0.9001	GMPPA	A
ENSG00000188760	1.60502	2.01796	1.07319	0.464629	-0.355132	-0.599265	0.00148105	-0.282701	-0.460902	-0.684942	-1.09817	-0.597386	-1.08378	TMEM198	F
ENSG00000124006	-2.55857	1.59598	0.103083	0.705126	0.660175	-1.13186	-0.0922186	-0.279905	0.585298	0.111282	0.473019	-0.0578138	-0.113592	OBSL1	E
ENSG00000123999	2.02337	0.929709	0.346036	0.40459	1.30057	-1.30762	-0.152535	-0.810541	-0.857076	-0.0650956	-0.0408352	-0.455957	-1.31462	INHA	F
ENSG00000144589	2.18937	0.953012	-0.0808047	0.984028	-0.200091	-1.13498	0.48965	0.370473	-0.204771	-0.391331	-0.45786	-1.10536	-1.41133	STK11IP	F
ENSG00000116106	-2.43299	-1.77756	-0.504046	0.0707713	0.631978	0.580937	0.636327	0.767997	0.659991	0.356317	0.421058	0.203186	0.386035	EPHA4	C
ENSG00000163082	-1.68971	-0.519378	0.930823	1.29767	2.01153	-0.371094	0.521047	-0.238583	0.30172	0.0198527	-0.669278	-0.825789	-0.768815	SGPP2	E
ENSG00000116120	0.947675	-1.56304	-1.32874	-1.15885	-1.48982	0.301609	0.0564637	0.45675	0.510985	0.601443	0.762254	0.871375	1.0319	FARSB	B
ENSG00000123983	2.58938	0.869436	0.185477	-0.370053	-0.360185	1.06949	-0.528723	0.14854	-0.905882	-0.536393	-0.487423	-0.988764	-0.684906	ACSL3	F
ENSG00000152049	-2.32692	0.374973	1.35191	0.370496	1.37396	-0.556343	0.459662	-0.391246	0.612014	-0.636197	-0.862273	-0.314566	0.544528	KCNE4	E
ENSG00000152056	-1.93338	1.42579	0.800803	-0.26314	-0.892875	1.44487	-0.121769	0.953106	0.216166	-0.850366	-0.946107	-0.0422545	0.209153	AP1S3	E
ENSG00000135919	-2.30081	-1.46048	-0.711983	-0.177097	-0.450945	0.467026	0.111949	1.03531	0.606243	0.847745	0.706411	0.84212	0.484507	SERPINE2	C
ENSG00000135905	1.42311	0.874305	1.16589	0.524637	0.60181	0.41481	0.40108	0.14486	-0.464009	-1.16139	-1.29996	-1.5954	-1.02974	DOCK10	F
ENSG00000144468	1.81479	1.8642	0.662398	0.420023	0.30984	0.244169	-0.75964	-0.361148	-0.570394	-0.82514	-0.634799	-1.11172	-1.05258	RHBDD1	F
ENSG00000081052	-2.44758	-1.00365	-0.961558	-0.221335	0.274756	-0.129514	0.424207	0.880483	1.27363	0.858014	0.748168	0.243192	0.0611847	COL4A4	C
ENSG00000169031	-2.5079	-0.767715	-0.813079	-0.573215	0.214253	-0.450659	0.549266	1.20489	0.389093	0.633508	0.79858	0.83942	0.483563	COL4A3	C
ENSG00000173744	2.38263	-0.793921	-1.27131	-1.00121	-1.287	0.923118	-0.29934	0.393393	0.077639	-0.0326026	0.263948	0.186928	0.457727	AGFG1	B
ENSG00000135917	-1.50961	0.646655	1.33374	1.22248	0.992945	-0.0555548	-0.931791	-1.4749	-0.915048	0.135307	0.850157	-0.580374	0.285986	SLC19A3	E
ENSG00000153823	-0.0335376	1.46904	0.991259	0.810663	0.61368	1.09327	0.365028	0.0854605	-0.528191	-1.25734	-1.27894	-0.79256	-1.53782	PID1	E
ENSG00000187957	0.852119	1.29327	1.02045	1.06605	0.150503	1.15843	-0.957554	-0.435956	-0.41553	-1.65021	-0.775831	-0.10435	-1.20139	DNER	F
ENSG00000153832	-1.43076	-0.421453	-0.349806	-1.43514	-0.714357	-0.677643	-0.175603	-0.431792	1.09525	1.06316	0.991149	1.21476	1.27224	FBXO36	C
ENSG00000135899	-0.654963	0.144424	0.996757	-0.33306	2.26107	0.948074	0.412353	-0.58534	-0.526475	-0.417314	-0.397458	-1.8198	-0.0282712	SP110	E
ENSG00000067066	-1.48073	0.400241	1.13525	-0.195052	2.20712	0.508172	0.340647	-0.440746	-0.572938	-0.141843	-0.039029	-1.58494	-0.136162	SP100	E
ENSG00000135932	-2.68956	0.976903	1.04605	0.0275238	0.0670251	1.18939	-0.65286	0.0285785	-0.704029	-0.187853	0.106462	0.310806	0.48155	CAB39	E
ENSG00000204128	-0.0438934	2.5188	1.6279	0.410387	0.115616	-0.523691	-0.689705	-0.5216	-0.548357	-0.833185	-0.553222	-0.619204	-0.339847	C2orf72	F
ENSG00000173692	0.878517	-1.26001	-1.61206	-1.1415	-1.5539	0.676755	0.0140918	0.534428	0.630317	0.401698	0.631376	0.86396	0.936322	PSMD1	B
ENSG00000135931	1.1774	1.027	1.18594	1.11121	1.19421	-0.0177878	-0.115582	-0.558905	-0.789934	-0.872083	-0.968332	-1.3037	-1.06945	ARMC9	F
ENSG00000115053	1.01584	-1.0778	-1.39118	-1.17098	-1.89919	0.58092	0.364184	0.755849	0.692742	0.417102	0.474364	0.298049	0.940104	NCL	B
ENSG00000144524	-1.31911	-2.05445	-0.912271	-0.123187	-0.984198	0.144695	0.428556	0.931844	0.88225	0.768959	0.944946	0.808825	0.483137	COPS7B	D
ENSG00000163283	-1.12796	-0.56639	-0.343038	0.105712	1.28683	-1.01752	-0.655995	-0.785101	-0.837971	0.238146	1.07649	0.547796	2.079	ALPP	C
ENSG00000171551	0.321478	0.688985	1.66622	1.48027	0.0980545	-0.0160642	0.0153109	0.131422	0.344469	-0.77956	-1.51817	-0.748474	-1.68394	ECEL1	E
ENSG00000115468	2.81771	0.79701	0.0728631	0.468408	0.465475	-0.112908	-0.793704	-0.492804	-0.729036	-0.596992	-0.661167	-0.691195	-0.543657	EFHD1	F
ENSG00000115474	-0.779281	0.911237	1.36732	1.02913	1.94314	-0.442539	-0.805436	0.233754	-0.672923	-0.937012	-1.10215	-0.632856	-0.112393	KCNJ13	E
ENSG00000066248	0.730609	-1.71353	-1.36067	-0.126506	-0.651899	-1.09281	-0.409294	0.324437	1.67197	0.918111	0.858755	0.297396	0.55343	NGEF	D
ENSG00000168918	1.45091	2.00485	0.939171	0.662103	-0.0828201	-0.270581	0.113798	-0.549493	-0.807752	-1.06251	-1.19237	-0.263148	-0.942156	INPP5D	F
ENSG00000085978	2.56244	0.638032	0.323521	0.439291	-0.785252	0.965728	-0.16598	-0.149752	-0.518281	-1.03147	-0.558921	-0.800932	-0.918425	ATG16L1	F
ENSG00000167165	-2.01883	-1.21802	-0.18872	0.880982	0.687834	1.32579	0.666168	0.575081	1.18882	-0.561822	-0.0140221	-0.564037	-0.759229	UGT1A6	C
ENSG00000185038	-1.10929	0.982135	1.1581	1.52575	1.46869	0.0858814	-0.357028	0.177789	-0.952118	-0.340767	-1.13985	-0.321615	-1.17768	MROH2A	E
ENSG00000123485	1.24951	-1.71251	-1.18333	0.789744	-1.82391	1.16971	-0.283828	0.420472	0.239612	0.541627	0.400733	0.0965848	0.095586	HJURP	B
ENSG00000130147	-1.81067	-0.321265	0.77363	1.59586	0.98428	1.52178	0.358467	-0.013657	-0.303575	-0.68238	-0.564172	-0.754944	-0.783355	SH3BP4	E
ENSG00000168505	0.439749	-1.48358	-1.44064	-1.16359	-1.41943	0.333376	0.082595	0.964962	0.821492	1.17268	0.780964	0.591809	0.319611	GBX2	B
ENSG00000144476	-2.95645	-1.04668	0.125111	0.260115	0.720004	0.595688	0.613171	0.583038	0.571593	0.350518	0.202529	-0.0267212	0.00808652	ACKR3	C
ENSG00000163359	-2.46398	-0.248806	1.16366	1.0919	1.34363	0.0873561	0.521293	0.0148466	0.10099	-0.395344	0.163685	-0.903141	-0.476097	COL6A3	E
ENSG00000124839	-1.06797	0.530898	1.43444	1.36925	1.26261	-1.19013	0.844277	-0.23044	-0.222171	0.0903356	-0.675938	-1.23595	-0.909218	RAB17	E
ENSG00000132329	1.64878	1.22573	1.08798	0.808378	0.613188	-0.633169	0.213632	-0.12535	-0.628818	-0.663083	-1.01552	-1.39323	-1.13852	RAMP1	F
ENSG00000178752	-0.177844	-2.37901	-1.11716	0.0148686	-1.16444	0.211083	0.471382	0.977483	1.12328	0.596962	0.545744	0.734688	0.162956	ERFE	D
ENSG00000144485	2.0577	0.732436	-0.333557	0.593932	-1.75311	0.281096	0.721478	0.750381	-0.0625021	-0.507688	-0.721033	-0.562916	-1.19622	HES6	F
ENSG00000172428	1.55674	-0.827554	-0.881616	-1.26197	-1.32787	-1.25528	0.0976023	0.0573657	0.692152	0.626417	0.51165	1.08381	0.928553	COPS9	B
ENSG00000063660	-1.30037	-0.484237	-1.33421	-0.656367	-0.875322	-1.09531	0.194733	0.717259	1.16454	0.973067	1.13819	1.2953	0.262731	GPC1	D
ENSG00000130294	1.58781	1.54238	0.783644	0.95575	-0.0956118	0.125499	0.00575302	-0.0383264	-0.301993	-0.948738	-0.954776	-1.10534	-1.55605	KIF1A	F
ENSG00000172478	-2.48496	1.18382	0.643761	0.783682	0.805328	0.423656	0.748409	0.462153	0.0469402	-0.408043	-0.682403	-0.75522	-0.76713	MAB21L4	E
ENSG00000162804	0.0784646	1.57349	1.20167	1.18666	1.21605	-0.165651	0.0383825	-0.411917	-0.497748	-0.636527	-1.01604	-1.21685	-1.34998	SNED1	E
ENSG00000115687	1.14867	-0.774108	-1.39784	-0.995023	-1.98673	-0.428956	0.429161	0.744729	0.650645	0.729662	0.747861	0.802278	0.329652	PASK	B
ENSG00000146205	1.66851	1.47409	-0.394082	-1.51749	-1.36501	-1.32893	-0.452509	0.237332	0.417659	0.15392	0.576709	0.373488	0.156319	ANO7	A
ENSG00000176720	1.44214	0.387528	0.513616	1.26162	0.191976	0.818945	0.717314	0.0118909	-0.295076	-0.999877	-1.25155	-1.15102	-1.64752	BOK	F
ENSG00000168393	1.43169	-1.59627	-1.31752	-0.130197	-1.96185	0.140992	0.410156	0.574729	0.725164	0.438563	0.411959	0.518445	0.354133	DTYMK	B
ENSG00000113851	-2.82726	-0.951191	0.767347	0.171659	1.34177	-0.0797979	0.0379565	0.251114	-0.124354	0.245673	0.422645	0.171227	0.573207	CRBN	C
ENSG00000144455	-3.05364	-0.35069	0.506023	0.703744	0.919123	-0.340954	-0.10905	-0.130455	0.287221	0.638122	0.442503	0.300692	0.187365	SUMF1	C
ENSG00000175928	1.77064	1.49153	1.12178	0.607074	0.40279	0.0275352	-0.242175	-1.12748	-1.10551	-0.599009	-0.748323	-0.574394	-1.02447	LRRN1	F
ENSG00000150995	-1.46276	-1.28381	-1.1239	-0.773081	-0.645913	-0.228279	-0.0453352	0.303284	0.691589	0.890214	1.24881	1.15424	1.27494	ITPR1	D
ENSG00000134107	-0.486503	-1.78347	-1.80892	-0.685001	-0.774229	0.711514	0.507351	0.614326	0.767476	0.303427	0.837917	1.12656	0.669551	BHLHE40	D
ENSG00000134109	-2.08364	-1.44604	-0.905248	-0.62911	0.0624672	1.13018	0.176917	0.269731	0.126557	0.441765	1.09739	0.926295	0.832733	EDEM1	D
ENSG00000071282	-3.15685	-0.00212906	0.442278	0.313383	0.187851	0.977534	0.657351	0.491035	0.0736556	0.054711	-0.215822	0.0350834	0.141922	LMCD1	C
ENSG00000180914	1.40167	1.5481	0.837684	0.727951	0.577652	0.666675	-0.164496	-0.45255	-0.87171	-1.30724	-1.0033	-0.974281	-0.986147	OXTR	F
ENSG00000196220	0.444968	1.54906	1.75721	0.800471	1.07655	-0.407301	-0.300794	-0.5167	-0.883642	-1.02518	-0.648029	-1.05523	-0.791384	SRGAP3	F
ENSG00000168137	-2.37348	-1.44646	-0.925016	-0.0548828	-0.00788356	0.317927	0.211022	0.472344	0.740116	0.565444	0.956051	0.582446	0.962366	SETD5	C
ENSG00000156983	-1.27522	-2.18982	-1.40876	0.139033	-0.205996	0.594979	0.721509	0.73469	1.13941	0.286933	0.611729	0.411247	0.44027	BRPF1	D
ENSG00000134072	-2.00432	-1.61092	-0.810919	0.0688927	-0.632108	1.15941	0.481595	0.0445954	1.13488	0.4496	0.158779	0.865995	0.694512	CAMK1	D
ENSG00000214021	-1.04103	1.03533	1.39921	0.753031	1.68847	-1.24907	-0.221738	0.0069837	-0.819574	-0.0797386	0.365096	-0.493866	-1.3431	TTLL3	E
ENSG00000163701	1.82556	1.28262	0.844009	0.725303	0.913594	-0.130958	-0.21034	-0.614765	-0.622145	-0.935893	-0.823583	-1.24848	-1.00493	IL17RE	F
ENSG00000163704	-1.35004	1.23726	0.533901	0.952409	0.930522	1.1326	0.618322	0.0715599	0.118078	-0.583983	-0.988279	-1.42553	-1.24682	PRRT3	E
ENSG00000144554	0.840455	-1.32383	-1.78728	-0.592369	-1.70299	0.570999	0.147972	0.330528	0.450231	0.632522	0.893268	0.61028	0.930217	FANCD2	B
ENSG00000134086	-2.94884	-0.646171	-0.519918	-0.267361	0.749604	0.75464	0.178992	0.469922	0.434475	0.328957	0.216323	0.489621	0.759759	VHL	C
ENSG00000134070	-1.62421	-1.64239	-0.121067	1.00918	-0.889076	-0.396251	0.706927	0.0526945	0.0965376	-0.416117	1.60351	1.04999	0.570275	IRAK2	C
ENSG00000157020	-0.745638	-1.9368	-1.03595	-0.485773	-1.25635	-0.043726	0.237894	0.592303	0.967939	0.79202	0.958809	0.998001	0.957276	SEC13	D
ENSG00000197548	-1.67353	-1.84032	-1.10521	-0.0359669	-0.467779	0.302226	0.0215183	0.275328	0.69067	0.844993	1.14641	0.887776	0.953882	ATG7	D
ENSG00000144560	-3.09208	-0.797219	0.234537	0.136239	0.690204	0.084071	0.53434	0.676806	0.443808	0.213611	0.310409	0.236842	0.328427	VGLL4	C
ENSG00000157150	-0.779825	-1.60129	-1.07636	-1.03791	-1.20451	-0.0451843	0.26145	0.870301	0.800813	0.968535	1.03233	1.02233	0.789331	TIMP4	D
ENSG00000132170	-1.25324	-1.19499	-1.00687	-0.996291	-1.20695	-0.0163845	0.0623169	0.565478	0.738876	0.936811	1.15941	1.09057	1.12127	PPARG	D
ENSG00000154743	-1.20304	-1.71292	-0.964456	-1.08173	-0.7721	0.272762	0.23204	0.492506	0.929621	0.969631	0.916696	0.785079	1.13591	TSEN2	D
ENSG00000075975	-1.73371	-1.98306	-0.891166	-0.436896	-0.329214	0.334609	0.473614	0.732658	0.556322	0.790372	0.791323	0.626093	1.06905	MKRN2	D
ENSG00000132155	-1.62983	-2.14609	-0.901227	-0.0827991	-0.49527	0.363804	0.414363	0.672665	0.82614	0.792899	0.824688	0.67679	0.683873	RAF1	D
ENSG00000088726	-0.888963	-0.697221	-0.613282	-0.807326	-1.01474	0.32525	1.54595	1.81977	1.56522	-0.165488	-0.35716	-0.342088	-0.369929	TMEM40	C
ENSG00000144713	-2.11493	-2.25766	-0.0696204	0.329073	0.448302	-0.132022	0.548952	0.470743	0.6746	0.525517	0.448307	0.508234	0.620504	RPL32	C
ENSG00000132182	-0.760593	-1.84087	-1.55052	-0.524343	-1.0224	0.399904	0.61764	0.743577	1.03571	0.749901	0.853992	0.709347	0.58865	NUP210	D
ENSG00000163517	1.9071	0.934567	0.777816	0.866394	0.579867	-0.0818746	0.397811	-0.445577	-0.418102	-0.82832	-1.12074	-1.19096	-1.37798	HDAC11	F
ENSG00000163528	-1.05456	-1.84347	-1.10848	-0.57569	-1.11447	0.20672	0.520087	0.457697	0.998723	0.635225	0.985157	0.920642	0.972407	CHCHD4	D
ENSG00000170876	-2.41398	-1.73689	-0.588087	-0.0636857	0.288232	0.42394	0.377738	0.463537	0.666743	0.479509	0.655164	0.854056	0.593727	TMEM43	C
ENSG00000154767	-2.55729	-1.49619	-0.538196	0.244375	0.571711	-0.0948126	0.253003	0.222307	0.486317	0.50318	0.851435	0.758194	0.795964	XPC	C
ENSG00000131389	-2.54209	-1.35459	-0.576583	-0.364651	-0.0931115	0.315325	0.439242	0.673895	0.74161	0.600717	0.813473	0.710681	0.636088	SLC6A6	C
ENSG00000154781	-2.76883	-1.30947	-0.0461655	0.432925	1.13424	0.194188	0.108842	0.176984	0.212439	0.332703	0.46946	0.285291	0.777393	CCDC174	C
ENSG00000154783	-1.61064	-1.60432	-0.923829	-0.550862	-0.743151	-0.132663	0.285167	0.499414	0.837847	0.66274	1.13609	1.21994	0.924271	FGD5	D
ENSG00000177463	-2.94872	-0.817208	-0.29379	0.298756	0.945244	0.277144	-0.13858	0.201027	0.128665	0.432459	0.681453	0.578414	0.655139	NR2C2	C
ENSG00000131381	-2.20225	-1.61326	-1.20226	0.133121	0.388928	1.0443	0.210182	0.622173	0.624671	0.367641	0.544011	0.497904	0.584828	RBSN	C
ENSG00000131375	-2.48048	-0.0130922	-0.677862	-0.735289	1.04601	0.305922	-0.496056	-0.0636984	-0.0562023	0.103979	0.666889	1.01204	1.38784	CAPN7	C
ENSG00000131370	-1.28014	-1.6083	-0.505501	-0.24742	-0.433191	-1.18303	-0.10893	0.055	0.679873	1.05471	1.2793	1.09872	1.19889	SH3BP5	D
ENSG00000206562	-1.08818	-2.15608	-1.11223	-0.415318	-0.515181	-0.000984277	0.349735	0.485884	0.612958	0.735725	1.08052	1.04835	0.974804	METTL6	D
ENSG00000206561	-1.07381	0.672143	1.11532	0.874291	1.73882	-0.48474	0.59989	0.447111	-0.429478	-0.0562366	-0.558466	-1.52853	-1.31632	COLQ	E
ENSG00000131373	-2.34437	-1.99188	0.199868	0.359183	0.942184	0.437229	0.381552	0.0445413	0.0571614	0.107188	0.618431	0.45856	0.730357	HACL1	C
ENSG00000206560	-2.47463	-1.54621	-0.674966	-0.161503	0.39219	0.780782	0.28279	0.506436	0.452921	0.404819	0.690452	0.398592	0.948321	ANKRD28	C
ENSG00000154813	-1.57886	-1.88584	-0.855199	-0.65876	-0.564494	0.651388	0.424863	0.357168	0.469333	0.681241	0.704796	1.04884	1.20552	DPH3	D
ENSG00000131378	-2.54621	-1.26649	-0.460541	0.285222	0.480379	-0.302042	-0.199148	0.0205505	0.614172	0.887548	0.839358	0.698707	0.948492	RFTN1	C
ENSG00000182568	-0.201927	1.96829	1.66662	0.572792	1.04241	-0.0642223	-0.276227	-0.755694	-0.519776	-0.855906	-0.832511	-0.983507	-0.760343	SATB1	E
ENSG00000163576	-0.941674	0.596432	1.30853	1.31535	2.06568	-0.590219	-0.448022	-1.04622	-0.898255	-0.605858	-0.173456	-0.166864	-0.415431	EFHB	E
ENSG00000114166	-2.68628	-1.21874	-0.0558621	0.0692082	0.871608	-0.0410412	-0.235832	0.00532064	0.195098	0.626058	0.882549	0.74916	0.838752	KAT2B	C
ENSG00000129810	0.468051	-1.69744	-1.64603	-0.45091	-1.55441	0.732768	-0.0529015	0.556143	0.601429	0.753703	0.683746	0.67071	0.935145	SGO1	B
ENSG00000182247	-2.18343	1.29212	0.652424	0.728139	1.73233	-0.698552	-0.673548	-0.369518	-0.461559	0.0588859	-0.289435	-0.214284	0.426432	UBE2E2	E
ENSG00000170142	-1.86408	-1.71941	-0.786805	-0.809713	-0.117923	0.303108	0.117202	0.54255	0.690275	0.826129	0.836787	0.821865	1.16001	UBE2E1	D
ENSG00000174748	-2.80349	-1.47485	0.329428	0.510583	0.790542	0.166184	0.462175	0.415721	0.297096	0.381226	0.206379	0.253723	0.465283	RPL15	C
ENSG00000174738	-2.47307	0.791239	0.468062	-0.651773	1.79971	0.607025	-0.130566	0.194259	-0.253859	0.121236	0.288051	-0.880455	0.120141	NR1D2	E
ENSG00000151090	-0.201563	-0.773159	-1.01134	-1.47542	-0.955996	-0.552324	-0.521813	0.0399821	0.594848	0.703185	1.28269	1.27058	1.60034	THRB	D
ENSG00000077097	-3.13154	-0.158732	-0.171866	-0.102076	0.798702	0.237999	0.102898	0.266745	0.0996736	0.335331	0.513489	0.262169	0.947208	TOP2B	C
ENSG00000151092	-2.13046	-1.37355	-0.853924	-0.608229	0.0798258	-0.233674	0.293989	0.406529	0.471921	1.04182	0.830635	0.961413	1.1137	NGLY1	D
ENSG00000033867	-2.10998	-1.21375	-0.816591	-0.344581	-0.18521	1.87109	0.652377	1.00145	0.359419	0.155682	0.321493	0.0515877	0.257018	SLC4A7	D
ENSG00000163508	2.24179	1.6585	-0.776525	-1.11148	-0.72675	-0.145208	-0.243543	-0.795769	-0.750667	0.310039	0.475883	0.284126	-0.420397	EOMES	A
ENSG00000163512	-1.83206	-1.69234	-0.390583	-0.397596	0.838665	-0.369931	-0.582789	0.13977	0.192014	0.923613	0.925849	1.09511	1.15028	AZI2	C
ENSG00000163513	-2.81894	-0.732923	-0.0289195	-0.217319	0.192168	0.13598	-0.343688	0.0649465	0.318241	0.446156	0.920724	0.950201	1.11338	TGFBR2	C
ENSG00000163527	-2.10237	-1.38303	-0.855491	-0.847814	-0.17263	0.562771	0.133089	0.653214	0.493186	0.718358	0.891972	0.797623	1.11113	STT3B	D
ENSG00000152642	-2.31376	-1.30545	-0.587741	-0.764052	-0.0679264	0.28542	0.204537	0.324967	0.457862	0.829955	1.02999	0.911634	0.994571	GPD1L	D
ENSG00000153551	-2.14971	-1.76887	-0.45263	0.053241	-0.625022	0.201625	0.309134	0.794251	1.09156	0.713669	0.723951	0.404735	0.704061	CMTM7	C
ENSG00000091317	-2.30648	-1.27655	-0.399054	-1.03953	-0.0481561	0.543735	0.317364	0.614765	0.271399	0.586872	0.732036	0.810845	1.19275	CMTM6	D
ENSG00000182973	-1.58445	-1.79845	-1.32931	-0.671963	-0.042463	0.403128	0.577994	0.711582	0.486966	0.713563	0.705776	0.671648	1.15597	CNOT10	D
ENSG00000206557	1.50835	-0.313554	0.370118	0.284411	-0.912707	-1.9643	-1.37422	-0.175338	-0.0320526	-0.212367	1.15113	0.960472	0.710064	TRIM71	A
ENSG00000170266	-2.08759	-1.55429	-0.737205	-0.301773	-0.137655	-0.263106	0.0839456	0.343836	0.866355	1.01192	1.06331	0.796543	0.915711	GLB1	C
ENSG00000188167	-2.48771	-1.09665	-0.914178	-0.675925	0.245472	0.543503	0.595728	0.422109	0.834368	0.710809	0.796469	0.693589	0.332415	TMPPE	C
ENSG00000170275	-2.82714	-1.01485	-0.385301	-0.135471	0.0605136	0.427352	0.265754	0.115416	0.611367	0.540122	0.6707	0.717478	0.954052	CRTAP	C
ENSG00000153558	-2.81427	-0.37091	-0.123998	0.342217	0.606844	-0.566509	-0.586837	0.209929	0.23345	1.204	0.537469	0.496146	0.832476	FBXL2	C
ENSG00000153560	-3.02313	-0.736655	0.365348	-0.0504093	0.825837	0.788321	0.206741	0.581231	-0.0953486	0.272724	0.316053	-0.0114999	0.560788	UBP1	C
ENSG00000170248	-2.03403	-1.67021	-1.03927	-0.352888	0.0415267	0.31228	0.197891	0.680034	0.553415	0.467279	1.05506	0.772402	1.0165	PDCD6IP	D
ENSG00000172995	-2.4213	-0.424462	0.823712	0.634334	0.0265957	0.642349	1.4066	0.848081	0.560812	-0.287083	-0.977273	-0.23346	-0.598905	ARPP21	C
ENSG00000168016	-1.56262	0.730199	0.610755	1.04562	2.07252	0.408625	0.45383	-0.590044	-0.335606	-0.574477	-0.308163	-1.20134	-0.74929	TRANK1	E
ENSG00000178567	-2.71091	-0.881867	-0.398428	-0.550389	0.896694	0.144838	-0.150398	0.372817	0.383617	0.583781	0.668743	0.553811	1.08769	EPM2AIP1	C
ENSG00000093167	0.620165	-2.35754	-1.44317	-0.80502	-0.479823	0.223295	0.243928	0.341364	0.471445	0.522449	0.909163	0.803272	0.950482	LRRFIP2	D
ENSG00000144674	-1.61572	-1.43336	-1.25698	-0.894434	-0.305068	0.508516	0.125075	0.573271	0.457002	0.577409	1.02144	0.840152	1.40269	GOLGA4	D
ENSG00000144668	-0.667084	1.06043	1.20187	1.32189	1.79571	-0.0629593	-0.321468	-0.763585	-1.26009	-0.50068	-0.752042	-0.953912	-0.0980815	ITGA9	E
ENSG00000144677	0.970701	1.00614	0.733277	0.889787	0.617274	1.18043	0.28816	-0.0388094	-0.574685	-1.08145	-1.165	-1.47348	-1.35235	CTDSPL	E
ENSG00000136059	1.40729	1.4283	1.16063	0.808965	0.514306	0.39801	-0.128105	-0.439682	-1.00669	-1.0273	-1.20312	-0.960519	-0.95209	VILL	F
ENSG00000187091	0.788639	1.83685	1.30819	0.852593	0.895889	-0.612976	-0.036861	-0.663777	-0.86866	-1.11281	-0.944349	-0.62128	-0.821443	PLCD1	F
ENSG00000008226	-1.68099	0.264898	0.706315	1.91447	1.08717	-1.56335	-0.263157	-0.338293	0.58362	0.454223	-0.355471	-0.150308	-0.659126	DLEC1	E
ENSG00000060971	1.71681	1.86102	0.691638	-0.149718	-0.573889	-1.728	-1.03879	-0.741909	0.0146766	0.088881	0.237059	-0.126338	-0.251445	ACAA1	F
ENSG00000114739	-1.50287	1.83835	0.660486	0.77842	1.64418	-0.416116	0.178786	-0.117481	-0.268398	-0.574025	-0.276838	-1.09203	-0.852472	ACVR2B	E
ENSG00000183873	-1.96308	-1.66853	-0.406532	-0.0215917	-0.515262	0.810419	0.446319	1.60887	0.510103	0.332361	1.01988	0.1026	-0.255559	SCN5A	C
ENSG00000168026	-0.631736	1.66519	1.40949	1.21839	1.32405	-0.31398	-0.278942	-0.487401	-0.93812	-0.470643	-0.876379	-0.874029	-0.74588	TTC21A	E
ENSG00000144655	-0.271504	1.18677	1.16644	1.5195	1.48896	0.203449	-0.31618	-0.430079	-0.746011	-0.921299	-1.14852	-0.663888	-1.06765	CSRNP1	E
ENSG00000168028	-1.35621	-1.94274	-0.582925	-0.270409	-0.765044	-0.583033	0.908884	0.831907	1.36783	0.628365	0.581978	0.928188	0.253216	RPSA	C
ENSG00000170011	1.55309	1.4682	1.08383	0.735506	0.55114	0.132571	-0.0713089	-0.550054	-0.611184	-0.806042	-1.24302	-1.16823	-1.07449	MYRIP	F
ENSG00000168032	-2.77067	-1.12264	-0.0730762	0.124458	0.100337	-0.166295	0.0499302	0.299577	0.206268	0.800867	0.808623	0.703862	1.03876	ENTPD3	C
ENSG00000168036	-1.42453	-1.77218	-1.57521	-0.422137	-0.249858	0.353202	0.288628	0.926431	0.781831	0.804198	0.854145	0.608269	0.827214	CTNNB1	D
ENSG00000168038	1.54587	-1.15348	-0.474521	-0.767132	-0.994657	-1.19148	-0.905962	-0.294917	0.193348	0.898735	1.02171	1.12412	0.998378	ULK4	B
ENSG00000182606	-3.14327	-0.266283	0.734193	0.335771	0.357747	-0.133988	0.207019	0.0263657	0.300658	0.788649	0.682429	-0.0530658	0.16377	TRAK1	C
ENSG00000114812	1.69718	1.79967	0.617039	0.22296	1.02073	-0.408403	-0.0437578	-0.750683	-1.19656	-0.58009	-0.68613	-0.899877	-0.792071	VIPR1	F
ENSG00000114857	-1.81809	-0.188991	-0.666034	-0.789278	-0.221446	-1.21538	-0.607777	0.853636	0.25819	1.02738	1.26866	0.92081	1.17833	NKTR	D
ENSG00000181061	3.05549	0.280272	-0.0624835	-1.0428	-1.10922	0.0116872	-0.154964	0.0509509	-0.32051	-0.115983	-0.22526	-0.220005	-0.147175	HIGD1A	A
ENSG00000144648	2.55171	1.54896	0.384116	-0.398416	-0.0264514	0.0140481	-0.346299	-0.315489	-1.00234	-0.796581	-0.71119	-0.377018	-0.525059	ACKR2	F
ENSG00000144649	2.60349	0.975448	0.626472	0.28489	0.0100832	-0.364362	0.295211	-0.314177	-0.937894	-0.625069	-0.999424	-0.789079	-0.765592	GASK1A	F
ENSG00000160746	2.93181	0.548661	-0.405607	-0.586781	-1.12242	-0.953477	-0.458704	-0.00666254	-0.242473	0.225516	0.283945	-0.139322	-0.0744876	ANO10	A
ENSG00000011198	1.37196	-0.614276	-1.42298	-1.50993	-1.50417	0.299288	-0.0934698	-0.0771258	0.273651	0.79679	0.6305	0.570834	1.27894	ABHD5	B
ENSG00000185219	-2.48108	-0.0103348	-1.35562	0.0312714	0.616922	-0.523838	-0.211787	0.364644	0.530836	0.289779	1.26727	0.514206	0.967735	ZNF445	C
ENSG00000186448	-2.8707	-1.22908	0.0460586	0.326599	0.908646	0.514756	0.531713	0.576666	0.0587421	0.18385	0.194661	0.190275	0.567817	ZNF197	C
ENSG00000163808	0.663207	-1.93351	-1.69425	0.586011	-1.33389	0.920743	-0.199379	0.116941	0.241607	0.596497	0.625018	0.453476	0.95753	KIF15	B
ENSG00000169964	-1.69912	0.65933	1.63702	0.758277	1.57247	-1.1164	-0.145295	-0.0630073	0.392849	-0.217093	-0.0624409	-0.839929	-0.876667	TMEM42	E
ENSG00000163815	2.87451	0.271064	0.651833	0.0306067	-0.837553	0.301405	-0.686218	-1.03413	0.224502	-0.345038	-0.599221	-0.342215	-0.50954	CLEC3B	A
ENSG00000011376	1.3914	-0.879476	-1.8412	-0.890613	-1.55538	0.0897703	-0.0869743	0.332162	0.946185	0.562914	0.832666	0.712469	0.386076	LARS2	B
ENSG00000163818	-1.59557	1.91367	1.01425	0.0339667	1.55781	-0.738587	-0.723332	-0.415937	-0.762761	0.477252	-0.261743	-0.462915	-0.0361117	LZTFL1	E
ENSG00000163823	2.06144	-0.688689	-0.0706872	0.370255	0.578005	1.1384	0.111981	0.821359	-0.0547513	-1.33706	-0.868309	-1.3015	-0.760436	CCR1	F
ENSG00000121797	2.0659	1.40247	-0.0534769	-0.504352	-1.86914	-1.01569	-0.323013	-0.483492	-0.092401	0.51465	-0.326768	0.221183	0.464121	CCRL2	A
ENSG00000178038	-2.60164	-1.39876	-0.406668	0.092532	0.435439	-0.383164	0.384876	0.625981	0.643839	0.777879	0.84731	0.538469	0.443915	ALS2CL	C
ENSG00000160801	-1.31016	-1.63942	-0.0786676	0.937271	2.26209	-0.82021	0.181541	0.0337	0.257489	0.574755	0.275438	-0.643257	-0.0305672	PTH1R	C
ENSG00000163832	1.92604	-1.43581	-1.07899	-0.500346	-1.53253	-0.734265	0.211148	0.3692	0.824561	0.499507	0.296469	0.752449	0.40258	ELP6	B
ENSG00000114646	-0.770431	-1.51753	-1.4716	-1.0034	-1.13739	0.624171	0.548354	0.815354	1.12838	0.920852	0.60079	0.672085	0.590361	CSPG5	D
ENSG00000132153	1.48457	-1.74249	-1.51904	-0.222143	-1.42445	0.0292089	0.624816	0.744744	1.0123	0.347197	0.342943	0.399031	-0.0766792	DHX30	B
ENSG00000164045	1.38098	-1.31458	-1.61742	-1.00832	-1.59157	0.467026	0.425613	0.679675	0.555987	0.54232	0.498598	0.445956	0.535733	CDC25A	B
ENSG00000164047	2.48244	1.43666	0.361053	0.187755	-0.251885	0.120157	-0.458743	-0.186056	-0.435109	-0.914072	-0.841153	-0.289015	-1.21203	CAMP	F
ENSG00000164048	-2.32025	-0.301426	0.170487	1.2816	1.79066	-0.292648	0.444548	-0.0787642	-0.678012	0.24414	0.57684	-0.139697	-0.697485	ZNF589	E
ENSG00000164053	2.20709	0.146295	-1.64044	-0.726234	-1.52413	-0.135814	-0.173388	0.879533	0.43591	0.339224	0.510646	-0.411542	0.0928484	ATRIP	B
ENSG00000114268	-1.30968	-1.26535	-1.33187	-0.907669	-0.970827	-0.0354965	0.627483	0.832144	1.13488	0.719782	0.873858	1.09329	0.539454	PFKFB4	D
ENSG00000114270	-1.43663	-0.0683301	0.459437	0.108115	0.636053	-2.2608	0.52506	1.14035	0.20098	0.766203	1.01381	-0.109861	-0.974391	COL7A1	E
ENSG00000008300	-2.39782	-0.231304	0.451055	1.96166	0.696657	-0.323708	0.85887	0.0931911	0.306698	-0.496277	-0.212917	-0.0581327	-0.647977	CELSR3	C
ENSG00000178537	-2.23566	-1.28279	0.331467	-0.494588	-0.499863	-0.71928	0.601885	0.162663	0.576916	1.20567	1.14623	0.695053	0.512293	SLC25A20	C
ENSG00000178057	3.08752	-0.00446088	-0.331565	-0.813624	-0.995513	-0.675956	-0.222365	-0.0214947	0.200016	-0.0998538	0.24438	-0.082622	-0.284456	NDUFAF3	A
ENSG00000172037	-1.91141	-0.599069	-0.59394	0.878902	1.11237	-1.55044	-0.595845	-0.242969	0.360333	0.753794	1.12486	0.480601	0.782809	LAMB2	C
ENSG00000185909	1.48277	-0.441784	-1.02453	0.996232	1.08119	-2.18402	-0.144464	-0.312394	0.557883	0.252454	0.423861	0.254701	-0.941903	KLHDC8B	A
ENSG00000188315	1.18786	1.88345	1.10541	0.328012	1.07512	-0.478231	-0.272483	-0.354901	-1.15397	-0.787808	-0.996845	-0.734164	-0.801444	C3orf62	F
ENSG00000164062	1.75516	-1.21151	-1.30839	-0.533834	-1.91932	0.046957	0.11304	0.257925	0.67094	0.53981	0.760249	0.529338	0.299635	APEH	B
ENSG00000173531	0.158668	1.47089	1.66921	0.969313	1.28035	-1.15107	-0.207435	-0.714722	-0.860923	-0.476426	-0.91127	-0.704141	-0.522449	MST1	F
ENSG00000173540	1.32998	-0.978659	-1.73083	-0.703897	-1.76732	-0.246326	0.258694	0.595331	0.766918	0.627163	0.514639	0.808926	0.525368	GMPPB	B
ENSG00000185614	-0.672187	-0.827824	-1.25623	-0.96543	-1.11571	0.657217	1.4679	1.67947	1.08024	-0.0587564	-0.0438702	0.540808	-0.485634	INKA1	C
ENSG00000182179	-1.13453	0.810709	1.18451	0.25445	1.84797	0.612092	0.328811	-0.250106	-0.334527	0.0462704	-1.49169	-1.45292	-0.421043	UBA7	E
ENSG00000183763	1.90992	-1.56084	-1.43013	0.0190179	-1.67084	0.391274	0.0578453	0.439088	0.445522	0.447395	0.452906	0.225001	0.273846	TRAIP	B
ENSG00000164078	0.205488	-1.61545	-1.59033	-0.968628	-0.786751	-0.491023	-0.0342572	0.469315	0.790655	0.863842	1.18747	1.18229	0.787383	MST1R	D
ENSG00000001617	1.32679	1.49089	0.953781	0.719215	0.829683	-0.237888	0.251029	-0.374184	-0.405504	-0.707855	-1.11007	-1.39618	-1.33971	SEMA3F	F
ENSG00000188338	1.65195	1.14235	0.974065	0.947765	0.686572	-0.159722	-0.260477	-0.152991	-0.181976	-1.05258	-0.98115	-1.23206	-1.38175	SLC38A3	F
ENSG00000114353	1.57248	0.4617	0.921255	1.34103	0.166994	0.440496	0.288547	-0.279734	-0.0920192	-0.795326	-0.960013	-1.42641	-1.639	GNAI2	F
ENSG00000012171	-2.48233	-1.36384	-0.521837	0.178525	-0.260198	-0.132157	0.354219	0.175631	1.01214	0.851874	0.776472	0.909642	0.501848	SEMA3B	C
ENSG00000214706	0.727114	-1.40963	-1.03917	-0.377768	-2.34015	0.627637	0.649154	0.724954	0.836139	0.296718	0.310959	0.679421	0.314627	IFRD2	B
ENSG00000186792	0.968016	-1.58056	-0.525989	1.44031	-1.58803	0.300966	0.982102	0.474268	0.825169	-0.545199	-0.0571632	0.424282	-1.11817	HYAL3	B
ENSG00000243477	1.51119	0.538741	1.03251	1.68399	0.51869	-0.892119	0.156034	-0.0878453	-0.851448	-0.4945	-0.658303	-1.28336	-1.17358	NAA80	F
ENSG00000114378	2.39046	1.15862	0.425806	0.814364	-0.31335	-0.0990969	0.0209745	-0.242713	-1.19307	-1.01544	-0.898248	-0.278599	-0.769704	HYAL1	F
ENSG00000068001	2.28516	0.195656	0.401606	0.416978	-1.33625	0.42527	0.772655	0.18704	0.351794	-0.744726	-0.788932	-0.801108	-1.36515	HYAL2	F
ENSG00000114383	2.47104	0.600183	0.0366121	0.15083	-1.68113	0.459825	0.340927	0.0713313	0.357229	-0.516266	-0.430163	-0.7871	-1.07332	TUSC2	F
ENSG00000068028	2.30566	0.59959	0.466682	1.47119	-1.26965	-0.14488	-0.215701	-0.100649	-0.374645	-0.709922	-0.757551	-0.29761	-0.972509	RASSF1	F
ENSG00000004838	2.18403	1.15709	0.935663	0.807862	0.298336	-0.419476	-0.370658	-0.728225	-0.427788	-0.470602	-0.818658	-0.916165	-1.23141	ZMYND10	F
ENSG00000114395	2.48339	1.20023	0.870532	0.453057	-0.257182	-0.571488	-0.152647	-0.190161	-0.64163	-0.801981	-0.896262	-0.749362	-0.746491	CYB561D2	F
ENSG00000126062	1.56907	1.42317	0.903601	1.07622	0.405974	-0.103571	0.00973737	-0.507372	-0.365116	-0.94107	-1.10251	-1.00193	-1.3662	TMEM115	F
ENSG00000007402	2.31126	0.628643	-0.422102	0.0280031	-1.73297	0.499411	-0.739184	0.465301	0.645635	0.0196767	0.0979835	-0.997334	-0.80432	CACNA2D2	A
ENSG00000114735	1.74081	1.3096	1.29384	0.735765	0.593827	-0.490017	-0.151153	-0.5899	-0.667416	-0.934722	-0.826316	-0.857328	-1.15699	HEMK1	F
ENSG00000114737	1.35991	1.26832	0.807557	0.604021	0.50517	0.533696	0.405217	0.012913	-0.358504	-1.05286	-1.35206	-1.2671	-1.46628	CISH	F
ENSG00000114738	1.81241	0.948473	0.816949	0.594391	-0.132334	0.674722	0.442169	-0.0136017	-0.333964	-0.879463	-1.11976	-1.26437	-1.54562	MAPKAPK3	F
ENSG00000088538	0.741242	1.85801	1.07249	0.725889	0.872407	0.0179685	-0.151333	-0.0998734	-0.512697	-0.963099	-0.933607	-1.23211	-1.39528	DOCK3	F
ENSG00000145050	3.01015	0.320814	-0.3245	0.09605	-1.37607	0.299174	-0.275623	-0.179051	-0.000546957	-0.319697	-0.450977	-0.34936	-0.450359	MANF	A
ENSG00000259956	1.80484	1.38362	0.378377	0.941525	-0.212238	0.730679	-0.117575	-0.143671	-0.247917	-1.12001	-1.01925	-1.15765	-1.22073	RBM15B	F
ENSG00000145041	2.66027	0.494032	-0.437048	0.503237	-0.735458	0.817679	0.181107	0.0970118	-0.334985	-0.896532	-0.45711	-1.13018	-0.762022	DCAF1	F
ENSG00000164081	2.0509	1.31318	1.02544	0.821411	0.0607031	-0.354191	-8.77674e-05	-0.574862	-0.623378	-0.792212	-0.903694	-0.967135	-1.05608	TEX264	F
ENSG00000164082	1.25947	1.17823	0.937328	1.37977	0.882007	-0.108501	-0.18445	-0.537327	-0.486368	-1.34802	-0.758228	-0.946552	-1.26735	GRM2	F
ENSG00000114767	2.69674	-0.524804	-0.663762	-0.362324	-1.53976	0.254795	0.638927	0.532007	0.343988	-0.27545	-0.112034	-0.323638	-0.664686	RRP9	A
ENSG00000041880	0.988081	1.72966	1.50051	0.879862	0.623356	-0.407629	-0.543931	-0.762943	-0.561978	-1.24876	-0.494438	-0.796733	-0.905062	PARP3	F
ENSG00000090097	-1.49829	-0.54746	0.684447	1.52961	-0.895041	1.07287	1.28933	0.722874	0.328538	-0.299834	-0.606928	-0.466042	-1.31407	PCBP4	C
ENSG00000114779	0.827498	1.53661	1.44051	0.969218	0.919	-0.226643	-0.0693389	-0.821294	-0.879161	-0.625769	-0.903331	-1.21645	-0.950842	ABHD14B	F
ENSG00000243989	2.06401	1.87898	0.780673	0.201876	-0.230756	-0.394754	-0.0864546	-0.421547	-0.423606	-1.17066	-0.789389	-0.702324	-0.706056	ACY1	F
ENSG00000164086	1.0016	-0.33108	-1.50636	-0.790195	-2.10442	0.850353	0.857013	1.15918	0.732985	0.272665	0.126649	0.0895808	-0.357964	DUSP7	B
ENSG00000164087	2.70554	-0.712628	-0.935332	0.122547	-1.76197	0.112532	-0.0110012	0.180317	0.284972	0.150644	0.0709726	-0.136788	-0.0697959	POC1A	A
ENSG00000247596	2.14885	1.19905	0.224656	0.646893	-1.0337	-1.00959	0.373443	0.173748	0.48563	-0.736989	-0.560735	-0.569342	-1.34192	TWF2	F
ENSG00000164088	0.782383	1.80898	1.37186	0.971213	0.870443	-0.514104	-0.471794	-0.724216	-0.51354	-0.707704	-0.972248	-0.906471	-0.994805	PPM1M	F
ENSG00000168237	2.18788	1.38323	1.04745	0.616764	-0.306573	-0.820586	-0.333748	-0.486112	-0.229664	-1.08923	-0.502873	-0.468809	-0.99772	GLYCTK	F
ENSG00000010318	1.74775	1.36256	1.01055	0.714259	0.579367	0.127389	-0.317097	-1.07432	-0.643446	-0.349529	-0.851477	-1.277	-1.02901	PHF7	F
ENSG00000010319	1.92603	1.06028	-0.600721	-1.33431	-1.218	-0.861937	0.54712	-0.965511	-0.172706	1.20388	0.260479	0.140485	0.0149068	SEMA3G	A
ENSG00000010322	1.43465	1.60843	1.03575	0.891093	0.605739	-0.844317	-0.319525	-0.430156	-0.403845	-0.390579	-0.557468	-1.17935	-1.45042	NISCH	F
ENSG00000168268	-0.742291	-1.65527	-1.01729	-0.0247226	-1.88468	0.439313	0.389968	0.862738	1.08044	0.525204	0.647534	1.02029	0.358762	NT5DC2	D
ENSG00000168273	2.84817	0.180463	0.143558	-0.652359	-1.5854	-0.602858	-0.223294	-0.377434	-0.157263	0.14804	0.453877	-0.277346	0.101843	SMIM4	A
ENSG00000163939	1.86201	1.90753	0.487572	0.370223	0.274261	0.397422	-0.80675	-0.284442	-0.841803	-0.875655	-0.802398	-0.91702	-0.77095	PBRM1	F
ENSG00000114902	2.27578	1.94696	0.618387	-0.766518	-0.277568	-0.371231	-0.446173	-0.471688	-0.572448	-0.639542	-0.717926	-0.336957	-0.24108	SPCS1	F
ENSG00000114904	2.58338	0.051732	-1.33334	-1.12159	-1.1649	0.473252	-0.504631	0.28054	-0.269788	0.0739756	0.256292	0.309138	0.365927	NEK4	B
ENSG00000213533	2.3563	-0.797714	-0.754833	-0.343302	-1.63304	0.135534	0.512724	0.0803521	0.413569	0.57853	-1.16061	0.560236	0.0522584	STIMATE	A
ENSG00000163935	2.79486	0.834525	-0.638811	-0.209398	-0.920031	0.849235	-0.451068	-0.185607	-0.616185	-0.521939	0.0509109	-0.709532	-0.276957	SFMBT1	A
ENSG00000163933	2.66085	0.169423	-0.827285	-0.958857	-1.6259	0.232915	0.010607	-0.350061	0.0648893	-0.146707	0.361075	-0.132501	0.541552	RFT1	A
ENSG00000163932	-2.26541	1.36133	1.02487	0.695335	0.895472	-0.481247	0.601717	-0.429994	0.323002	0.352213	-0.369622	-1.05047	-0.657194	PRKCD	E
ENSG00000016391	2.00488	1.47018	0.662009	0.346773	0.148288	0.0840687	0.281601	-0.142462	-0.540158	-0.770383	-0.990781	-1.31871	-1.2353	CHDH	F
ENSG00000056736	2.52751	1.01487	0.781996	0.0562064	-0.333621	-0.204154	0.0475295	-0.100584	-0.494755	-0.243509	-0.576088	-1.46342	-1.01199	IL17RB	F
ENSG00000113812	2.36053	1.35136	0.394057	0.159192	0.0564843	0.437431	-0.140833	-0.140539	-0.819191	-0.96336	-0.565146	-1.06001	-1.06997	ACTR8	F
ENSG00000187672	-1.81962	-0.0580888	1.05719	0.896966	1.81516	0.454912	0.400026	0.353212	0.288207	-0.765527	-0.95508	-0.78084	-0.886517	ERC2	E
ENSG00000157500	1.44251	2.08827	0.498308	-0.298414	0.387669	0.948464	-0.886823	-0.663277	-0.982209	-0.666022	-0.975555	-0.751417	-0.141499	APPL1	F
ENSG00000174840	2.4818	0.94923	-0.926524	-0.687317	-1.21693	1.21558	-0.231585	0.0609639	-0.24873	-0.483057	-0.317124	-0.396423	-0.199884	PDE12	A
ENSG00000168374	2.7604	1.27388	0.450746	-0.574124	-0.867009	-0.27783	-0.68485	-0.424392	-0.638555	-0.411114	-0.367269	-0.175497	-0.0643867	ARF4	F
ENSG00000174839	2.11633	2.02686	0.0332151	-0.264336	-0.00688777	0.540215	-0.713492	-0.28702	-0.914995	-0.758421	-0.586622	-0.603063	-0.581779	DENND6A	F
ENSG00000136068	2.76729	1.50792	-0.0873164	-0.130019	-0.178329	-0.289547	-0.33945	-0.461576	-0.506842	-0.671631	-0.426727	-0.524303	-0.659465	FLNB	A
ENSG00000163686	3.00678	0.605552	0.287803	-0.104478	-0.64024	-0.68742	-0.373536	-0.433607	-0.35755	-0.802283	0.147526	0.0534012	-0.701948	ABHD6	A
ENSG00000168291	2.42208	1.54414	0.890874	0.167941	-0.524069	-0.617868	-0.392036	-0.621684	-0.711044	-0.361389	-0.641588	-0.665542	-0.48982	PDHB	A
ENSG00000168301	2.73999	1.39322	0.330946	-0.334426	-0.660726	-0.114277	-0.316401	-0.311681	-0.620353	-0.64743	-0.811337	-0.398752	-0.248774	KCTD6	A
ENSG00000168306	2.92178	0.850182	0.0287953	-0.162979	-1.11594	0.188567	-0.0811685	-0.0553974	-0.488993	-0.557726	-0.740683	-0.478138	-0.308306	ACOX2	A
ENSG00000163689	2.45631	0.617579	-0.472957	-0.73231	-1.54615	-1.03213	-0.381117	-0.379621	-0.307807	0.156701	0.578952	0.318826	0.723723	C3orf67	A
ENSG00000144724	0.232241	1.93229	1.12637	0.511747	1.31976	0.339771	-0.325132	-0.487435	-0.761974	-0.92529	-0.895328	-1.26435	-0.802661	PTPRG	E
ENSG00000114405	2.16775	1.8849	0.75335	-0.184012	0.130418	-0.166166	-0.600777	-0.627103	-0.852673	-0.706223	-0.711131	-0.653826	-0.434508	C3orf14	F
ENSG00000163638	2.15623	0.459891	0.706027	0.520788	1.08399	0.115999	0.0971079	-0.506177	-0.564738	-0.79912	-0.607896	-1.18125	-1.48085	ADAMTS9	F
ENSG00000151276	-1.38414	1.06567	0.858324	0.977887	2.01542	0.411473	-0.101793	-0.264449	-0.693438	-0.838219	-0.514112	-1.16741	-0.365221	MAGI1	E
ENSG00000144749	1.98189	1.82409	0.142498	-0.302687	0.30745	0.19956	0.321819	0.072351	-0.540785	-1.01958	-0.979141	-1.20876	-0.7987	LRIG1	F
ENSG00000163376	-0.940751	-0.549841	-1.26103	-1.74378	-1.27329	0.833062	0.378672	1.08838	0.780666	0.529751	0.592441	0.593522	0.972195	KBTBD8	D
ENSG00000163378	-1.92168	-0.850769	-0.747759	-1.02913	-0.181999	0.245235	-0.593718	0.0902227	0.394612	1.11106	1.06196	1.03731	1.38465	EOGT	C
ENSG00000144746	-1.09519	-1.25114	-0.543106	-1.11403	0.0803718	-0.836033	-0.577612	-0.142109	0.486854	0.938153	1.21582	1.32567	1.51235	ARL6IP5	C
ENSG00000114541	1.66508	-1.36584	-1.57836	-1.05624	-0.446981	-0.427225	-0.31328	-0.0912901	0.423838	0.194253	0.908939	0.893913	1.1932	FRMD4B	B
ENSG00000187098	-2.21938	-1.18173	-0.124195	-0.355617	-1.29333	0.844886	0.412968	0.556662	0.112233	0.696496	0.885052	0.819893	0.846052	MITF	C
ENSG00000170837	1.46102	0.0663152	-1.37422	-1.83082	-1.30947	0.765116	-0.642575	0.774472	0.518431	-0.144083	0.453833	0.720382	0.541604	GPR27	B
ENSG00000144736	1.6654	-0.54207	-1.5617	-1.34455	-1.69086	0.27051	-0.0143297	0.540596	0.391998	0.591295	0.553697	0.597896	0.54211	SHQ1	B
ENSG00000172986	-1.29284	-0.506537	-0.397032	-1.1721	-0.651335	-0.872065	-0.785138	0.650971	0.255641	1.72766	1.1403	0.672461	1.23002	GXYLT2	D
ENSG00000121440	1.83208	0.945709	1.27586	0.911895	0.482497	-0.16019	-0.146274	-0.401646	-0.716544	-0.733096	-0.949157	-1.45014	-0.891003	PDZRN3	F
ENSG00000113805	-0.390369	0.836585	1.73931	1.32435	1.05003	0.292865	0.219093	-0.213781	-1.03828	-0.82717	-1.4617	-0.854648	-0.676283	CNTN3	E
ENSG00000169855	-2.6863	-1.39798	-0.450894	-0.0853585	0.422069	0.343119	0.348161	0.418137	0.810614	0.678837	0.726056	0.449473	0.424068	ROBO1	C
ENSG00000206538	-1.76363	-0.629884	-1.79128	-0.589432	1.05537	0.598509	-0.177228	0.773268	-0.0394183	1.54294	0.343636	0.108548	0.568595	VGLL3	C
ENSG00000083937	-1.31086	-1.0019	-0.832347	-1.57227	-0.936159	0.820156	0.000264146	0.638323	0.354913	0.649674	0.797769	0.961506	1.43093	CHMP2B	D
ENSG00000179097	-2.86513	0.369613	0.0235228	0.0266563	1.45288	0.783229	0.658663	0.293467	0.00946473	0.0115696	-0.0621992	-0.632432	-0.0692992	HTR1F	C
ENSG00000175105	-2.58148	-0.617021	-0.544213	-0.942244	0.960553	0.703578	-0.0491633	0.612691	0.211305	0.225517	0.423037	0.337529	1.25991	ZNF654	C
ENSG00000044524	0.198507	1.0825	1.68867	0.820313	1.04958	0.391828	0.0128207	-0.246934	-0.273313	-1.10415	-0.856146	-1.15575	-1.60792	EPHA3	E
ENSG00000184500	1.6434	1.78101	0.922772	0.492107	0.593865	0.027818	-0.370598	-0.645243	-0.756419	-0.736402	-0.968067	-1.22256	-0.761684	PROS1	F
ENSG00000269028	-1.21801	1.22294	1.17923	0.439782	1.31077	0.117158	-0.296783	-0.865971	-0.0866577	-0.717858	-1.81629	-0.257704	0.989391	MTRNR2L12	E
ENSG00000080224	-2.0461	0.312097	1.35682	0.552711	2.05505	-0.341244	-0.60606	-0.786164	-0.29032	-0.353012	0.139482	-0.086569	0.0933049	EPHA6	E
ENSG00000080200	-3.04826	-0.550435	-0.0362541	0.327072	0.573427	-0.116262	-0.156589	0.0043055	0.334122	0.569866	0.768359	0.57078	0.75987	CRYBG3	C
ENSG00000057019	-2.05993	-0.512439	-1.10043	-1.13522	-0.105183	0.902436	-0.250932	0.347569	0.20509	0.4442	0.79622	1.05425	1.41436	DCBLD2	C
ENSG00000184220	0.910414	-1.82815	-1.3159	-1.03889	-1.35266	0.214209	0.24737	0.634908	0.770291	0.535794	0.439325	0.805696	0.97759	CMSS1	B
ENSG00000168386	1.04772	1.80566	0.895633	0.914323	1.11991	-0.149597	-0.554932	-0.743885	-0.893121	-1.03832	-0.967046	-0.826266	-0.610078	FILIP1L	F
ENSG00000182504	2.84166	0.458494	-1.14602	-0.858519	-0.570152	0.834643	-0.381033	-0.44552	-0.199079	-0.320177	0.169531	-0.356895	-0.0269337	CEP97	A
ENSG00000144802	-1.59236	-1.66684	0.561604	-0.318078	-0.00389885	0.0227329	1.19912	1.38371	0.553188	1.13842	0.284864	-0.860592	-0.701864	NFKBIZ	C
ENSG00000170044	0.623562	1.58683	1.04667	0.713441	0.828679	-0.195973	0.439828	0.176964	-0.373476	-0.610279	-1.54951	-1.25247	-1.43428	ZPLD1	F
ENSG00000170017	0.927824	1.84855	1.27203	0.709117	0.7126	0.17602	-0.278105	-0.552471	-0.891686	-0.937267	-1.00538	-1.11858	-0.862654	ALCAM	F
ENSG00000114423	-2.42959	1.66248	1.08275	0.686734	0.94265	-0.348292	0.0759987	-0.115732	-0.281808	-0.242244	-0.0948789	-0.660317	-0.277748	CBLB	E
ENSG00000114439	-2.05168	-0.722804	-0.484312	-1.16884	0.693384	-0.36176	-0.276987	-0.181478	0.489536	0.546507	1.21005	0.780527	1.52786	BBX	C
ENSG00000196776	-2.22188	-0.210865	0.379232	-0.2761	1.31762	-0.13901	-1.15527	-0.466	-0.509938	0.366075	0.628674	0.936406	1.35105	CD47	C
ENSG00000114446	-2.45044	-0.120707	0.38364	0.0886762	0.140587	-1.3028	-0.339903	-0.137214	-0.0536732	0.537968	0.821891	1.05908	1.37291	IFT57	C
ENSG00000163507	0.947521	-1.28649	-1.54779	-0.813305	-1.78816	0.52229	-0.0537877	0.522251	0.40201	0.739078	0.673494	0.658986	1.0239	CIP2A	B
ENSG00000198919	1.64071	0.814802	1.12575	0.799123	1.26436	-1.04385	-0.273739	-0.249874	-0.725126	-0.451966	-0.542979	-1.41259	-0.944628	DZIP3	F
ENSG00000177707	1.27788	1.79711	1.16687	0.444601	0.70671	0.161076	-0.259246	-0.481256	-0.812142	-0.836973	-0.97259	-1.24666	-0.945381	NECTIN3	F
ENSG00000144824	-0.545539	-2.45965	-1.09333	-0.419133	-0.382065	0.431192	-0.0650131	0.761157	0.717028	0.197995	0.806972	1.1975	0.852891	PHLDB2	D
ENSG00000144827	2.4284	0.936946	-0.135271	-0.861518	-0.390259	-1.14482	-1.22738	-0.899017	0.0722844	0.244434	0.204706	0.00997988	0.761514	ABHD10	A
ENSG00000176040	-0.0149931	1.02732	1.76818	0.966556	1.23987	-0.222055	-0.117083	-1.08881	-0.139146	-1.16104	0.0252413	-1.38848	-0.895563	TMPRSS7	F
ENSG00000114529	1.20997	1.15337	1.12696	0.993899	0.98172	0.111255	0.157053	-0.659706	-0.976494	-0.911323	-0.62012	-1.12594	-1.44065	C3orf52	F
ENSG00000138459	1.27521	1.87929	1.39173	0.0426096	0.850099	-0.395839	-0.692446	-0.490334	-1.16587	-0.619798	-0.78021	-0.886184	-0.408252	SLC35A5	F
ENSG00000091986	-1.89384	-0.781342	0.154059	0.691308	2.48879	-0.6845	-0.684347	0.110617	0.276147	0.177428	-0.0994011	0.194714	0.0503631	CCDC80	E
ENSG00000163607	-1.60116	-0.395158	-0.809586	-2.04834	0.398069	0.327728	-0.28226	0.824533	0.0548908	0.858308	0.552402	0.825449	1.29513	GTPBP8	C
ENSG00000163608	-2.86813	-0.366594	-0.121628	-0.572453	1.16754	0.218152	0.151419	0.243743	-0.137429	0.265542	0.777004	0.210069	1.03277	NEPRO	C
ENSG00000144857	1.96714	-0.883914	-0.955874	2.01632	0.697829	-0.147869	-0.46906	-0.0881383	0.206264	-0.677854	-0.215375	-0.593835	-0.85564	BOC	F
ENSG00000206530	-1.19211	1.43201	1.10185	0.730918	1.69876	-1.15783	-0.133274	-0.230615	-0.852619	0.242326	0.0417776	-1.2161	-0.465081	CFAP44	E
ENSG00000176542	-2.28193	-1.15085	-0.541987	-0.403992	1.08404	1.5057	0.335639	0.48602	0.379585	-0.26857	0.830213	-0.383423	0.409549	USF3	C
ENSG00000121579	-0.796706	-0.937035	-1.51385	-1.55199	-0.970127	0.634749	0.131126	0.593485	0.645441	0.755571	0.857338	0.943125	1.20887	NAA50	D
ENSG00000114573	-2.40257	-1.01856	-0.648847	-0.705081	0.437444	0.820457	-0.317795	0.113894	0.317223	0.434508	0.97501	0.817087	1.17723	ATP6V1A	C
ENSG00000178075	-0.992479	0.838769	1.17464	-0.119919	2.0806	-1.62361	-0.289188	-0.813686	-0.744191	0.202266	-0.195937	-0.236605	0.719343	GRAMD1C	E
ENSG00000184307	0.706461	2.00035	1.17047	0.470483	0.797806	0.123094	-0.134063	-0.264369	-1.0033	-0.480591	-1.00713	-1.39749	-0.981725	ZDHHC23	F
ENSG00000163617	-1.07696	0.988554	1.34949	1.17711	1.78123	-0.476284	0.217952	-0.60486	-0.62383	-0.179821	-0.488612	-1.1948	-0.86917	CCDC191	E
ENSG00000181722	-2.34052	-1.1096	0.043629	0.474603	0.739243	-0.904274	-0.0292715	-0.563711	0.777838	0.0433993	0.940767	1.0873	0.840596	ZBTB20	C
ENSG00000121578	-0.936466	-1.20398	-0.996352	-1.18669	-0.85244	-0.113514	-0.220964	0.12326	0.524018	0.815755	1.24575	1.56278	1.23884	B4GALT4	D
ENSG00000031081	1.50431	1.60389	0.930457	0.765399	0.564798	0.0377747	-0.187184	-0.447897	-0.551242	-1.25729	-0.516899	-1.14133	-1.30479	ARHGAP31	F
ENSG00000176142	-1.77827	-1.38944	-0.849764	-0.539555	-0.67895	-0.146507	-0.163618	0.609667	0.774197	0.81172	1.02713	1.18095	1.14243	TMEM39A	D
ENSG00000163389	-2.81202	-0.912967	-0.416769	-0.379658	0.293279	0.253125	0.275165	0.50643	0.0778389	0.852509	0.736644	0.667051	0.859368	POGLUT1	C
ENSG00000144843	-1.31293	1.33898	1.12606	1.21841	1.70223	-0.134015	0.0614719	-0.599641	-0.389911	-0.797787	-0.659764	-0.881649	-0.671443	ADPRH	E
ENSG00000138495	2.58193	-1.61156	-0.224319	-0.294065	-1.34778	0.262808	0.125212	0.585317	-0.0984707	-0.290087	0.118222	0.435108	-0.242311	COX17	A
ENSG00000183833	-2.69421	-0.0318814	-0.117067	-0.532401	0.727886	-0.54632	1.16704	0.079463	0.343259	-0.0256771	0.477204	1.36245	-0.209753	MAATS1	E
ENSG00000163430	-1.78284	1.15384	0.807054	0.534416	1.77279	-0.151568	-0.200666	0.591878	-0.0363007	-0.0220137	-0.377779	-1.48576	-0.803041	FSTL1	E
ENSG00000113924	2.05343	1.03023	0.611568	0.304474	0.485654	-0.721895	-0.361878	-1.99673	-0.181345	-0.199477	-0.38363	-1.01142	0.371014	HGD	F
ENSG00000051341	0.379413	-1.37878	-1.65952	-0.76041	-1.6888	0.466359	0.11641	0.527505	0.69527	0.790554	0.904354	0.657266	0.950376	POLQ	B
ENSG00000145088	-0.551979	-1.7994	-1.31854	-0.862689	-0.778259	-0.451437	0.354895	0.78445	0.741574	0.979565	0.753245	1.21362	0.934959	EAF2	D
ENSG00000145103	-2.35205	-1.07208	-0.0919014	0.562271	0.930636	-0.63816	0.693488	0.244423	1.62102	-0.445905	0.553281	-0.156201	0.151173	ILDR1	C
ENSG00000114013	-1.68411	-1.53498	0.212858	-0.574668	-1.04016	-0.153802	0.387616	1.08262	-0.192233	0.474445	0.326822	1.3808	1.31479	CD86	C
ENSG00000121552	1.30491	1.31342	1.35549	0.777813	0.842107	-0.069731	-0.0159312	-0.552624	-0.734127	-0.80707	-1.16114	-1.25569	-0.997421	CSTA	F
ENSG00000160124	-0.746295	-1.43192	-1.42083	-0.902729	-1.14164	0.192595	0.0596565	0.791114	0.805207	0.600773	0.766791	1.06192	1.36535	CCDC58	D
ENSG00000138496	-2.26329	0.476716	0.517707	-1.26847	1.36773	1.06152	0.686609	0.101819	-0.0276759	0.148913	0.147532	-1.10652	0.157419	PARP9	E
ENSG00000163840	-1.77574	1.35073	0.657643	-0.786015	1.05769	1.43653	0.603892	0.076789	-0.465909	-0.323715	-0.100452	-1.40802	-0.323427	DTX3L	E
ENSG00000173193	-2.16617	0.915956	0.521814	-0.899488	1.56731	0.807595	0.412682	-0.291677	-0.371221	-0.0501968	0.485318	-1.2448	0.312879	PARP14	E
ENSG00000138463	-2.45387	1.92552	0.561224	-0.0180351	0.85771	0.391673	-0.314096	-0.143345	-0.529605	-0.398875	-0.0666491	-0.398562	0.586912	SLC49A4	E
ENSG00000082684	-1.91793	-1.53085	-0.602129	-0.605401	-0.80644	0.289884	0.238723	0.427888	0.89312	0.822107	1.25398	0.922303	0.614739	SEMA5B	D
ENSG00000173175	-2.61683	-1.14299	-0.582892	-0.351716	-0.230842	0.194918	0.462562	0.575945	0.701325	0.799936	0.713402	0.656076	0.821108	ADCY5	C
ENSG00000175455	2.65002	0.682807	-0.607603	-0.828837	-1.05041	-0.728108	-0.541931	0.264393	-0.809127	0.642165	0.559485	-0.275666	0.0428142	CCDC14	A
ENSG00000160145	1.79432	0.797423	0.907522	0.957078	0.822307	0.19274	-0.0742028	-0.185174	-0.675976	-0.946877	-1.1513	-1.19454	-1.24332	KALRN	F
ENSG00000082781	-1.31543	-2.10538	-0.992963	0.00929655	-0.919959	0.988835	0.535646	0.776086	0.907643	0.523671	0.654742	0.761402	0.176417	ITGB5	D
ENSG00000173706	-2.42652	-0.340621	0.243042	1.57387	1.609	0.685315	-0.194105	0.0106266	-0.179405	-0.42256	-0.259454	-0.00698563	-0.292206	HEG1	E
ENSG00000221955	-2.27171	-1.76259	-0.551133	-0.175949	-0.229613	0.404866	0.320966	0.739271	0.660639	0.615552	0.844488	0.791778	0.613436	SLC12A8	C
ENSG00000189366	1.28994	1.2272	0.750954	0.216665	-0.432216	-1.01695	0.73728	0.652839	0.725624	-0.710654	-1.69897	-0.326097	-1.41562	ALG1L	F
ENSG00000114544	-1.67477	-0.0341291	1.45804	1.66918	1.45939	-0.0266961	0.155032	-0.312165	-0.117354	-0.32387	-0.699369	-0.448206	-1.1051	SLC41A3	E
ENSG00000159685	0.734751	-1.28185	-1.03002	-0.419706	-2.19058	-0.56042	0.433418	0.516179	1.06286	0.774791	0.6868	0.634551	0.639215	CHCHD6	B
ENSG00000114554	-2.63138	-0.953293	-0.264923	0.76449	0.50697	0.592447	1.02549	0.969968	0.718731	0.165988	-0.0438825	-0.379808	-0.470788	PLXNA1	C
ENSG00000073111	0.841512	-1.70977	-1.4834	-0.737452	-1.54953	0.0649249	0.754837	0.793356	0.952681	0.633116	0.596056	0.412564	0.431106	MCM2	B
ENSG00000114626	-0.821369	1.09408	1.5732	1.42335	1.45366	-0.397078	-0.0824097	-0.525653	-0.513437	-0.527006	-0.585472	-1.01864	-1.07323	ABTB1	E
ENSG00000179348	-2.44062	-1.68545	-0.606265	0.079709	0.309169	0.0698886	0.372425	0.514468	0.693224	0.737499	0.682634	0.745715	0.527597	GATA2	C
ENSG00000114656	0.691776	1.53874	1.4157	0.654898	1.00282	-0.0348094	0.271644	-0.447747	-0.692244	-0.932396	-0.925039	-1.2931	-1.25024	KIAA1257	F
ENSG00000114654	-0.272735	1.17889	1.67813	1.29113	0.619361	0.223642	0.140463	-0.0382901	-0.366239	-0.732904	-1.54662	-0.796138	-1.37868	EFCC1	E
ENSG00000172780	-1.05925	1.75986	-0.526572	-0.731459	-0.981628	0.156896	1.20134	0.5275	1.48626	0.198603	-0.463875	-0.251617	-1.31605	RAB43	C
ENSG00000004399	-1.65174	-2.20781	-0.0482533	1.26133	0.785973	0.800415	0.786082	0.638872	0.387668	0.0525772	0.00769598	-0.272022	-0.540782	PLXND1	C
ENSG00000206384	-2.77961	-0.970487	-0.231874	-0.260318	0.283843	0.116596	0.340016	0.115259	1.15391	0.958143	0.633038	0.0645303	0.576953	COL6A6	C
ENSG00000017260	-2.27433	-0.878073	-0.94176	-0.929708	-0.221091	0.85983	0.0486102	0.462005	0.407558	0.613661	0.864123	0.865536	1.12364	ATP2C1	C
ENSG00000114670	-2.11761	-0.0772223	0.389959	-0.102034	1.50994	-0.580576	-0.544138	-0.416557	-0.890124	0.225897	0.933483	0.0751439	1.59384	NEK11	C
ENSG00000198585	-2.41393	-0.988124	0.605775	1.35423	1.52323	-0.421988	-0.12366	-0.244093	0.246496	0.245718	0.426731	-0.325532	0.115143	NUDT16	E
ENSG00000196353	-1.87021	-0.199937	0.375433	-0.707108	-1.38465	-0.5624	-0.646519	0.0745734	0.875248	0.667343	1.24829	1.31627	0.813666	CPNE4	C
ENSG00000144868	2.18722	1.51672	0.727286	-0.454423	0.340675	-0.781413	0.6292	-0.740136	-0.389617	-0.66426	-0.678278	-0.955219	-0.737755	TMEM108	F
ENSG00000170819	1.8743	1.72861	1.10601	0.525493	0.155204	-0.38954	-0.361666	-0.569428	-0.886781	-0.819419	-0.8141	-0.930644	-0.618031	BFSP2	F
ENSG00000091527	2.70356	1.52931	-0.46538	-0.621462	-0.413861	0.196194	-0.556797	-0.356362	-0.638527	-0.691663	-0.397769	-0.235233	-0.0520144	CDV3	F
ENSG00000163781	1.17968	-1.02852	-1.83392	-1.09851	-1.40953	0.747928	-0.00560215	0.327767	0.219301	0.510126	0.755369	0.583607	1.05232	TOPBP1	B
ENSG00000154917	-2.4756	-0.284566	-0.534296	-0.617059	-0.327705	-0.445861	-0.188334	0.128469	0.700479	0.721015	0.909001	1.12239	1.29207	RAB6B	C
ENSG00000174640	-1.0849	0.938656	0.718926	1.15399	-1.41019	0.902194	-1.00331	1.05408	0.0394485	-1.40405	-0.666101	-0.102458	0.863699	SLCO2A1	E
ENSG00000163785	-2.98629	-0.649813	0.403341	-0.171558	0.797859	0.979983	-0.173145	0.391872	-0.15768	0.324709	0.582317	0.30595	0.352452	RYK	C
ENSG00000154928	1.24939	1.77521	1.27184	0.688612	0.559126	-0.545244	-0.422242	-0.17094	-1.06939	-1.36874	-0.463492	-0.664328	-0.839795	EPHB1	F
ENSG00000073711	-1.96059	0.33724	-0.164527	-0.133857	2.02206	-1.12862	-0.719778	-0.370975	-0.161499	0.0741753	0.587919	0.426989	1.19147	PPP2R3A	C
ENSG00000174579	-2.29819	1.4411	-0.409799	-0.0840643	1.52486	1.04074	-0.477746	0.0640266	-0.565013	-0.200702	0.1439	-0.553017	0.3739	MSL2	E
ENSG00000158186	-1.92635	1.02402	0.532653	0.438631	-0.804931	-0.434871	0.350934	1.5143	-0.409943	-0.843236	1.48197	-0.391819	-0.531352	MRAS	C
ENSG00000158220	0.116229	1.32587	1.02221	1.26745	0.994684	0.334735	0.127139	0.0700528	-0.513051	-0.597209	-1.44529	-1.13537	-1.56745	ESYT3	E
ENSG00000114107	-2.05348	-1.1629	-0.553664	-0.494341	-0.594357	-0.284322	0.0816461	0.280373	0.528013	1.49605	1.16227	0.46481	1.12992	CEP70	D
ENSG00000158234	-1.13448	-1.31469	-0.902598	-0.962655	-1.28159	-0.00612149	0.0100257	0.702835	0.607648	0.837572	0.918981	1.22239	1.30269	FAIM	D
ENSG00000114115	-0.969644	-1.45776	0.493678	0.83868	0.941757	1.14723	0.945583	1.11501	0.273365	-0.118289	-0.993614	-0.867289	-1.34871	RBP1	C
ENSG00000158258	3.15575	0.524889	0.0951615	-0.00921379	-0.175796	-0.376651	-0.650653	-0.516917	-0.512863	-0.551471	-0.348586	-0.360717	-0.272932	CLSTN2	A
ENSG00000175093	-1.33995	-1.27686	-0.993409	-0.25354	-1.65074	0.875381	0.633514	1.39311	0.559892	0.160396	0.337733	0.896053	0.658424	SPSB4	D
ENSG00000155893	-2.50432	-1.33897	-0.689656	-0.182157	-0.307201	0.883966	0.658723	0.722576	0.753699	0.60746	0.489772	0.514048	0.392065	PXYLP1	C
ENSG00000155903	-2.02256	-0.497105	-0.672059	-0.870157	1.39535	1.18639	-0.992601	0.746827	-0.140552	0.0887456	0.413539	0.220225	1.14396	RASA2	C
ENSG00000069849	-0.77724	-1.24408	-1.40756	-1.23316	-1.10277	0.412661	0.031872	0.594073	0.760418	0.795084	0.90219	1.06881	1.19969	ATP1B3	D
ENSG00000114126	-2.93811	0.326231	0.616009	0.592041	1.50041	-0.241054	0.316605	-0.0187862	0.122606	0.0367789	0.0264139	-0.322195	-0.0169571	TFDP2	E
ENSG00000114127	-2.34482	0.778305	0.492714	0.261479	1.97235	0.907799	-0.35967	-0.0141276	-0.491301	-0.473176	-0.0388115	-0.479049	-0.211691	XRN1	E
ENSG00000120756	1.64155	2.12298	0.797072	-0.124391	0.402842	-0.148839	-0.940244	-1.09178	-0.924226	-0.661964	-0.278453	-0.714584	-0.0799682	PLS1	F
ENSG00000144935	-3.07309	-0.679553	0.154491	0.235045	0.972652	0.155915	0.00616082	0.0931183	0.385224	0.516278	0.444345	0.15788	0.631535	TRPC1	C
ENSG00000163710	-1.82	-1.34011	-1.30114	-0.740552	-0.405131	0.531275	0.367493	1.02101	1.22252	0.623327	0.634871	0.682331	0.524114	PCOLCE2	D
ENSG00000163714	-1.26019	-1.95349	-1.12971	-1.02249	0.244065	0.252975	0.228794	0.345971	0.48114	0.937671	0.965454	0.71837	1.19145	U2SURP	D
ENSG00000181744	-2.7101	-0.375291	-0.596418	0.293003	1.49765	1.19195	-0.224921	0.118496	-0.0631932	0.0669346	0.231878	0.0401627	0.52984	DIPK2A	C
ENSG00000152952	-1.64074	-1.28403	-1.1135	-1.19228	-0.396547	0.181837	0.240101	0.661853	0.668405	0.747994	0.886186	1.05049	1.19024	PLOD2	D
ENSG00000114698	-2.53257	-0.182927	0.979852	0.0731864	1.0672	-0.0720033	-0.138459	-0.633749	-0.600702	0.236702	0.486833	-0.20817	1.52481	PLSCR4	C
ENSG00000188313	-1.08168	-1.37366	-1.34363	-1.7136	0.173357	0.370569	0.384347	0.418438	0.641937	0.748745	0.873951	0.661372	1.23984	PLSCR1	D
ENSG00000174963	-2.81875	-0.861865	0.329213	0.96049	1.08803	-0.451889	-0.0746164	-0.0668194	0.431658	0.552801	0.537942	0.312817	0.0609863	ZIC4	C
ENSG00000152977	-2.49804	-1.66215	-0.233583	-0.360038	0.455971	0.606877	0.795483	0.550235	0.678665	0.568955	0.100426	0.567453	0.429753	ZIC1	C
ENSG00000071794	-0.917857	-0.913553	-1.27615	-1.38556	-0.160632	-0.318194	-0.356443	0.074501	0.308633	0.988407	1.25902	1.01843	1.67941	HLTF	C
ENSG00000163755	-1.93574	-1.43462	-0.894478	-0.54734	-0.614767	0.888045	-0.0235477	0.280743	0.510987	0.827693	0.955586	0.907507	1.07994	HPS3	C
ENSG00000047457	-3.02654	0.43068	0.120124	-0.348365	-0.550968	0.324952	0.122895	0.0862106	0.134376	0.446751	0.427584	0.853066	0.979233	CP	C
ENSG00000169908	1.89205	0.628328	0.160976	-0.246725	1.03203	0.991681	-0.0641194	-0.930315	-0.266203	-1.64762	-1.46098	-0.264246	0.175134	TM4SF1	F
ENSG00000018408	-2.70925	-0.688731	-0.568126	0.406191	1.01928	1.52977	0.500169	0.118683	0.094176	-0.00268008	0.155992	-0.00129925	0.145826	WWTR1	C
ENSG00000114744	-1.37078	-2.06144	-0.678931	-0.557449	-0.424517	0.201753	-0.100506	0.296245	0.581041	0.768138	0.974169	0.973467	1.39881	COMMD2	D
ENSG00000070087	-1.76755	-1.73854	-0.739981	-0.966874	-0.154706	0.27596	0.159969	0.449725	0.764237	0.913577	0.92599	0.900755	0.977443	PFN2	D
ENSG00000196428	-2.21179	-1.27575	-0.971976	-0.614382	-0.299598	0.541797	0.225591	0.596825	0.831025	0.554771	0.683998	1.07173	0.867764	TSC22D2	C
ENSG00000144895	-2.40317	-1.71623	-0.267428	-0.182675	0.473455	0.138727	0.354168	0.538376	0.144197	0.343756	0.656152	0.73479	1.18589	EIF2A	C
ENSG00000144893	-1.29747	-1.97146	-1.02946	-0.801862	-0.461256	0.989363	0.790349	0.864265	0.968838	0.565922	0.816184	0.0853209	0.481262	MED12L	D
ENSG00000138271	-2.28574	-1.45435	-0.692171	-0.514508	-0.252409	0.344326	0.335361	0.566975	0.642397	0.494324	0.928763	0.95352	0.933506	GPR87	C
ENSG00000152601	-1.54023	-1.61435	-1.13711	-1.13983	0.176915	1.31566	0.0822157	0.637079	0.449283	0.459556	0.769721	0.595261	0.945831	MBNL1	D
ENSG00000169860	-2.76578	-1.22573	-0.482939	-0.035463	0.896526	0.637681	0.409068	0.758604	0.407455	0.306741	0.35599	0.343461	0.394386	P2RY1	C
ENSG00000181467	-2.95932	-0.540712	-0.687075	-0.173395	0.211293	0.801189	0.211628	0.695411	0.574346	0.400768	0.399661	0.617833	0.448375	RAP2B	C
ENSG00000174953	-2.10249	-1.70401	-0.679795	-0.709287	0.153806	0.85254	0.408152	0.584925	0.447234	0.293687	0.681298	0.634372	1.13957	DHX36	D
ENSG00000196549	-0.908901	0.0991651	1.18829	1.3633	1.28788	1.15002	0.502959	-0.0745017	-0.523311	-0.736837	-0.863657	-1.29196	-1.19244	MME	E
ENSG00000114805	0.282638	-1.32252	-1.36293	-0.940526	-1.19122	-0.645941	-0.188345	0.236394	0.659776	0.998438	1.29086	0.993599	1.18977	PLCH1	D
ENSG00000114850	-1.4414	-1.06456	-1.03312	-1.286	-0.599956	-0.119212	0.0623567	0.519143	0.538393	0.775807	0.977141	1.28267	1.38874	SSR3	D
ENSG00000163659	2.09497	1.35832	-0.897314	-1.4543	-0.264883	-1.19221	-0.416825	-0.595177	-0.227433	0.309156	0.462507	0.160238	0.662954	TIPARP	A
ENSG00000163660	-2.42606	-1.26193	-0.0876521	-0.375269	0.934238	-0.464168	-0.14119	0.6446	-0.0181326	0.831178	0.880067	0.366484	1.11783	CCNL1	C
ENSG00000197415	1.79803	0.870404	0.546404	0.715291	1.60803	-1.04495	-0.807082	-1.11106	-0.937359	-0.272816	-0.510234	-0.596352	-0.258304	VEPH1	F
ENSG00000174899	2.56488	0.761799	-0.185953	-0.384494	0.347094	-0.843943	-0.82009	-1.45571	-0.442812	0.0112618	0.120203	0.784344	-0.45658	PQLC2L	A
ENSG00000178053	-1.85493	-1.57353	-0.760757	-0.529289	-0.443513	-0.147909	0.0673949	0.469874	0.539913	0.982736	1.07398	1.05526	1.12078	MLF1	D
ENSG00000079257	-2.02383	-1.43134	-0.646775	-0.620411	-0.657456	-0.00908367	0.313777	0.467221	0.730921	0.881464	0.975252	1.00734	1.01292	LXN	D
ENSG00000118855	-2.16143	-1.18509	-0.610829	-0.850778	-0.529591	0.0766891	0.181015	0.562438	0.716975	0.796127	0.946604	1.15151	0.906359	MFSD1	D
ENSG00000283154	-2.47141	-1.27983	-0.714336	0.344483	-0.472019	0.0883163	0.306677	1.05167	0.922873	0.401131	0.775485	0.651033	0.39592	IQCJ-SCHIP1	C
ENSG00000168811	-2.35007	0.203714	-0.00701433	1.15151	1.62595	0.49521	-0.253628	-1.36787	0.166248	0.358376	0.280934	-0.105215	-0.19814	IL12A	E
ENSG00000068885	-2.49487	-0.529546	0.347445	0.109722	1.73975	-0.0668272	-0.288876	-0.314094	-0.37882	0.701477	0.547128	-0.399446	1.02695	IFT80	C
ENSG00000113810	-0.695374	-1.6578	-1.48342	-0.783286	-1.1184	0.745905	0.141089	0.683116	0.567699	0.836073	0.934659	0.700989	1.12875	SMC4	D
ENSG00000213186	-1.38984	-1.0087	-1.2747	-1.15955	-0.328415	1.73091	-0.025345	1.09035	0.263375	0.460342	0.38817	0.0925894	1.16082	TRIM59	D
ENSG00000186432	-1.85643	-1.12669	-1.34248	-0.855962	-0.241439	1.34604	0.136029	0.734085	0.393206	0.44014	0.572364	0.791445	1.0097	KPNA4	D
ENSG00000179674	-2.30908	-1.53108	-0.538038	-0.299006	-0.158721	1.08233	1.14999	0.860875	0.373116	0.370806	0.338249	0.524636	0.135923	ARL14	C
ENSG00000169255	2.05114	1.45593	0.698806	0.423233	0.521677	0.237763	-0.358236	-0.33764	-0.831065	-0.876538	-1.05476	-0.971234	-0.959077	B3GALNT1	F
ENSG00000173905	-1.64011	-1.53284	-1.27424	-0.745345	-0.0324513	0.050574	0.0892991	0.523548	0.615724	0.88156	0.836113	0.833212	1.39496	GOLIM4	D
ENSG00000085276	-2.41564	0.0659243	0.510494	-0.320704	0.112143	-0.842622	-0.394028	-0.624405	0.100518	0.461634	1.22493	0.534285	1.58747	MECOM	C
ENSG00000085274	-2.30862	-1.35881	0.126787	-0.810731	0.707282	0.518111	-0.264748	0.413134	0.358143	0.425322	-0.072732	0.774754	1.49211	MYNN	C
ENSG00000008952	-1.73735	-1.25838	-0.542515	-1.3684	-0.0493758	0.295097	-0.210585	0.518834	0.335934	0.685328	0.745803	0.876434	1.70918	SEC62	C
ENSG00000173890	-2.20437	-0.720391	-0.17792	-1.26164	-0.597237	0.810378	-0.153041	0.419531	0.189149	0.94073	0.754719	0.615967	1.38412	GPR160	C
ENSG00000173889	-2.4937	-0.839431	-0.494399	-0.534802	0.629175	1.41125	-0.276325	0.444786	-0.0118793	-0.0399801	0.607794	0.454129	1.14338	PHC3	C
ENSG00000136603	-3.00849	0.276168	-0.00793502	-0.367308	0.553626	1.31334	-0.0523021	0.334779	-0.0708908	0.0976362	0.0568096	0.127977	0.746588	SKIL	C
ENSG00000163584	-2.53333	-1.05446	-0.0372098	-1.16133	0.685037	0.096371	1.00638	0.668604	0.23282	0.42922	0.45675	0.579312	0.631834	RPL22L1	C
ENSG00000163577	2.76514	0.806293	-0.443798	-0.60833	-0.987598	0.875757	-0.712678	0.249562	-0.547616	-0.312567	-0.513536	-0.274211	-0.296421	EIF5A2	A
ENSG00000154310	2.89633	1.19674	0.0545262	-0.432238	-0.521514	0.185895	-0.386639	-0.564701	-0.544397	-0.570746	-0.351742	-0.424891	-0.53663	TNIK	A
ENSG00000075651	1.00915	2.2049	0.790722	0.594398	0.609143	0.209919	-0.2277	-0.587713	-0.910666	-0.991799	-0.665933	-0.977029	-1.05739	PLD1	F
ENSG00000075420	-1.53266	-1.51956	-1.27181	-0.710287	-0.650762	0.297116	0.15226	0.657453	0.93139	0.733325	1.04373	1.00567	0.864134	FNDC3B	D
ENSG00000121858	-1.27049	0.935811	1.70535	0.647959	1.54152	0.215606	0.400909	-0.280659	-0.499397	-0.619538	-0.505415	-1.29539	-0.976252	TNFSF10	E
ENSG00000114346	1.66264	-0.842271	-1.46173	-0.705601	-1.9112	0.92141	-0.116255	0.399075	0.0354378	0.596165	0.643369	0.121887	0.657079	ECT2	B
ENSG00000177694	-0.457565	1.15359	1.4541	0.436937	1.77314	-0.072592	0.423072	-0.0786356	-0.612773	-0.771293	-0.863288	-1.55362	-0.83108	NAALADL2	E
ENSG00000177565	-2.44348	-0.766172	-0.724228	-0.745934	-0.0761651	0.964055	-0.150017	0.632368	0.162366	0.401791	0.67125	0.70969	1.36448	TBL1XR1	C
ENSG00000172667	-2.89975	0.475146	-0.34796	-0.405707	1.28112	0.951009	0.0100478	0.571506	-0.0342843	-0.162593	-0.0362687	0.294264	0.303468	ZMAT3	C
ENSG00000121879	-2.45942	-0.50082	-0.464841	-0.572447	0.398978	1.57376	-0.159042	0.0656203	-0.534713	0.336545	0.977573	0.322921	1.01588	PIK3CA	C
ENSG00000121864	-2.28148	-0.0993639	-0.792041	-1.20631	0.55519	0.605766	-0.274055	0.0555661	-0.0183576	0.232325	0.744545	0.871962	1.60626	ZNF639	C
ENSG00000171109	-2.19545	-1.13696	-0.716359	-0.958153	-0.201631	0.195221	0.264836	0.305805	0.516609	0.913133	0.965039	0.818198	1.22972	MFN1	D
ENSG00000114450	2.91803	1.19059	-0.0245621	-0.115402	-0.163518	-0.0822271	-0.655268	-0.450332	-0.525307	-0.598161	-0.485434	-0.575595	-0.43281	GNB4	A
ENSG00000114757	2.47348	0.446783	-0.674726	-0.876192	-0.542323	-0.581253	0.288881	1.37615	-1.01791	-0.734926	0.269704	0.0203434	-0.448002	PEX5L	A
ENSG00000181449	-0.838924	0.784395	1.01718	0.763343	1.33474	0.919644	0.602422	0.273719	-0.132012	-0.723252	-1.14139	-1.61128	-1.24858	SOX2	E
ENSG00000043093	-1.5575	-0.0299412	-1.09143	-1.86603	-0.193084	1.22687	-0.248023	0.460287	-0.0136885	0.486549	0.615916	0.991789	1.21829	DCUN1D1	C
ENSG00000078070	-2.64554	0.245323	0.776064	0.662395	1.33413	-0.789909	-0.427981	-0.53904	0.137654	0.560901	0.640025	-0.34987	0.395854	MCCC1	E
ENSG00000078081	-2.19204	0.0622604	0.599689	0.660588	1.78027	0.759147	0.657451	-0.101986	-0.549441	-0.291263	-0.631526	-1.13076	0.37761	LAMP3	E
ENSG00000053524	-1.30738	0.957556	1.351	0.986509	0.675901	0.760185	-0.680548	0.231023	0.995747	-0.937798	-0.768184	-1.14301	-1.12101	MCF2L2	E
ENSG00000176597	-3.12762	-0.34961	0.381386	0.545572	0.878695	0.637426	-0.0317745	0.151005	0.374013	-0.0337212	0.0281914	-0.00900555	0.555446	B3GNT5	C
ENSG00000114796	-1.59407	1.4643	1.47002	0.771569	1.26959	0.476989	0.00562155	-0.298012	-0.720682	-0.538482	-0.720038	-0.940871	-0.645928	KLHL24	E
ENSG00000163872	-2.82909	-0.696165	-0.811595	0.3127	-0.130894	0.688944	0.4958	0.938115	0.87294	0.302832	0.354973	0.37722	0.124223	YEATS2	C
ENSG00000175193	-1.15074	-1.77886	-0.500083	-0.384731	-1.1122	-0.632696	-0.0762655	0.596851	0.915637	1.15185	0.927241	1.01398	1.03002	PARL	D
ENSG00000114770	-0.840219	0.896566	1.61891	1.48075	1.53891	-0.216284	-0.344898	-0.279216	-0.611849	-0.648733	-0.760058	-0.988675	-0.845209	ABCC5	E
ENSG00000161203	-1.26986	-1.86942	-1.10246	-0.500989	-0.92375	0.188242	0.390046	0.753951	1.01566	0.874716	0.949666	0.780067	0.714116	AP2M1	D
ENSG00000161204	-1.24265	-1.96903	-1.1908	-0.328372	-0.689366	-0.0122887	0.430722	0.668514	1.11376	0.884008	1.0237	0.741904	0.569902	ABCF3	D
ENSG00000145198	-2.50201	-0.778738	0.132615	0.4341	0.141606	0.308122	1.30634	1.00486	1.23381	0.0118027	-0.339596	-0.429209	-0.523707	VWA5B2	C
ENSG00000214160	1.21098	-1.58609	-1.58514	-0.645198	-1.57743	0.516024	0.630115	0.417425	1.03329	0.272386	0.451852	0.581972	0.279809	ALG3	B
ENSG00000284753	0.953721	-1.56599	-1.19316	-1.05501	-1.64974	-0.0926164	0.747962	0.511562	1.0941	0.453584	0.57742	0.798653	0.419511	EEF1AKMT4	B
ENSG00000163888	1.5416	2.17651	-0.638975	0.125451	-0.883841	0.9114	0.276459	0.0466059	-0.277934	-0.739315	-0.822879	-0.851402	-0.863685	CAMK2N2	F
ENSG00000175166	-0.0980558	-1.76088	-1.50975	-0.644701	-1.44577	0.546106	0.243409	0.519397	0.867809	0.683713	0.911285	0.878835	0.808605	PSMD2	D
ENSG00000175182	-1.78511	-1.78412	-0.181102	0.711657	-0.436861	-0.52799	0.552193	0.665227	1.36132	0.90158	0.63209	0.578995	-0.687876	FAM131A	C
ENSG00000114859	-1.27767	-1.93495	-1.1723	-0.547675	-0.46877	-0.0176143	0.813511	0.993332	0.779235	0.942613	1.04168	0.688746	0.159849	CLCN2	D
ENSG00000163882	-1.11311	-1.91107	-0.874049	-0.755186	-0.392401	-0.760859	0.503031	0.665979	0.956941	0.935565	1.07782	0.867796	0.799545	POLR2H	C
ENSG00000090539	-2.00794	-1.96676	-0.515739	0.995431	1.09262	0.464185	0.711524	0.635272	0.432006	0.266056	0.338206	-0.0591975	-0.385665	CHRD	C
ENSG00000187068	0.743924	1.48881	1.07102	0.813908	0.829165	0.654945	0.0275881	-0.188192	-0.631031	-1.04784	-1.11059	-1.4319	-1.21981	C3orf70	E
ENSG00000113790	1.75405	1.98628	0.879648	0.112452	0.477615	-0.843959	-0.75877	-0.771796	-1.10461	-0.702389	-0.33241	-0.430294	-0.265811	EHHADH	F
ENSG00000073803	-2.91048	-0.0595738	0.415168	0.0606736	0.662608	-0.0474425	-0.331363	-0.466716	0.285507	0.360914	0.105854	0.459901	1.46495	MAP3K13	C
ENSG00000163898	-0.908335	1.23972	1.53164	1.29639	0.838847	0.930878	-0.051416	-0.570661	-0.834437	-0.843567	-0.885712	-0.849549	-0.893798	LIPH	E
ENSG00000073792	1.37437	-0.344934	0.347371	1.24104	-0.0703061	1.30482	0.376436	-0.618677	0.192344	-1.34935	-0.051256	-0.377982	-2.02388	IGF2BP2	F
ENSG00000136527	0.819613	-1.18441	-1.60148	-1.3306	-1.52291	0.444439	0.132919	0.701898	0.630543	0.691107	0.604041	0.709618	0.905221	TRA2B	B
ENSG00000244405	1.44901	-1.16666	-1.6917	-0.920691	-1.55494	0.865998	0.557366	0.776506	0.637002	0.221515	0.290573	0.44884	0.0871822	ETV5	B
ENSG00000156976	-2.53205	0.701219	1.0537	0.126895	1.77681	-0.648765	-0.118603	-0.0804223	-0.500035	0.290384	0.0714025	-0.177065	0.0365361	EIF4A2	E
ENSG00000163918	0.958806	-1.54647	-1.37044	-1.00883	-1.56916	-0.0189463	0.352971	0.384266	0.507253	0.659956	0.783574	0.999338	0.867688	RFC4	B
ENSG00000073849	1.69862	0.40993	-0.989509	1.61721	0.678183	0.696709	-0.788112	-0.276511	-0.448217	-1.04568	-1.54224	0.129597	-0.139984	ST6GAL1	F
ENSG00000163923	0.611099	-1.6575	-1.43843	-0.848454	-1.51247	-0.103445	0.351671	0.724799	0.810725	0.553464	0.611517	1.00387	0.893154	RPL39L	B
ENSG00000113916	-2.82019	0.738306	0.892823	0.963552	1.15035	0.0996309	0.217265	-0.00707921	-0.204132	-0.0956851	-0.239132	-0.498477	-0.197231	BCL6	E
ENSG00000145012	-1.87218	-0.587047	-1.21587	-0.828502	-0.996112	0.830976	-0.175667	0.580732	0.644491	0.51111	0.877277	1.10443	1.12636	LPP	D
ENSG00000188001	1.83235	0.929725	0.538573	0.552973	0.56041	0.654767	0.340212	-0.181765	-0.30919	-0.953016	-1.43646	-1.37958	-1.149	TPRG1	F
ENSG00000073282	-2.0293	-0.0724461	-0.62703	-0.609625	-0.715248	1.42045	1.33061	1.23707	0.906041	-0.488655	-0.449787	-0.0375134	0.135429	TP63	C
ENSG00000090530	-2.34955	0.362025	0.115408	0.093347	0.0103985	0.823711	0.84347	1.06834	1.06577	-0.221791	0.239917	-1.49939	-0.551666	P3H2	C
ENSG00000163347	-1.00617	-1.10537	-0.808492	-0.276894	-1.4601	0.681802	-0.357133	0.609991	0.124033	-0.212305	0.439107	1.65282	1.71872	CLDN1	D
ENSG00000196083	2.37532	1.43534	0.536107	-0.735017	0.698887	-0.295081	-1.09527	-0.339168	-0.767628	-0.745898	-0.433556	-0.467474	-0.166556	IL1RAP	F
ENSG00000114279	1.69675	1.34801	0.975387	0.620867	0.509339	0.320391	-0.027628	-0.306736	-0.724715	-0.810928	-1.26093	-1.1736	-1.16621	FGF12	F
ENSG00000180611	0.920281	0.735347	1.48672	1.53654	0.75878	0.473222	-0.873632	-0.495993	-0.946776	-1.0201	-1.09362	-0.777695	-0.703075	MB21D2	F
ENSG00000127249	0.481699	1.53786	1.44738	0.989231	0.962725	0.0905606	-0.167314	-0.673064	-0.526806	-0.557833	-1.22706	-1.32086	-1.03652	ATP13A4	F
ENSG00000114315	-2.43791	-1.81269	-0.175873	0.239186	0.121203	0.122502	0.330019	0.277797	0.355475	0.918823	0.818732	0.78525	0.457482	HES1	C
ENSG00000178772	-1.96062	1.39266	0.995188	1.13701	0.805049	0.28957	0.12976	-0.135433	-0.383108	0.413664	-0.394403	-0.954682	-1.33465	CPN2	E
ENSG00000172061	-3.05258	-0.0559914	0.660243	0.0200371	0.35794	0.0713774	0.313647	0.167821	1.37878	0.0825395	0.0440231	-0.184522	0.196692	LRRC15	C
ENSG00000133657	1.82356	1.22132	0.728317	-0.68507	0.145514	1.4681	-0.485598	0.0240679	-0.882462	-1.0693	-0.946408	-0.83231	-0.509717	ATP13A3	F
ENSG00000185112	-2.07585	1.19339	0.859755	0.858723	0.662449	0.81017	0.61278	0.548148	-0.212233	-0.37109	-0.891524	-1.15844	-0.836273	FAM43A	E
ENSG00000173950	-1.17548	-1.43774	-1.10802	-0.713892	-1.42014	0.316155	0.561945	0.890786	1.18901	0.775706	0.700814	0.89982	0.521034	XXYLT1	D
ENSG00000189058	0.248815	1.05069	1.55256	1.25599	1.27251	0.30931	-0.228027	-0.700563	-0.878473	-0.832952	-0.919637	-1.12941	-1.00082	APOD	E
ENSG00000061938	2.02419	1.33663	0.585007	0.823005	-0.0726478	-0.24718	0.292323	-0.0339297	-0.382423	-0.911938	-1.00867	-1.03221	-1.37214	TNK2	F
ENSG00000163960	-2.95356	-0.500363	-0.164961	0.194671	1.35402	0.676572	-0.14524	-0.0487053	0.185485	0.26312	0.595566	0.129532	0.413868	UBXN7	C
ENSG00000119231	-2.88268	-0.783683	-0.573185	0.243736	0.931201	0.751857	-0.240417	0.258734	0.327388	0.368556	0.687021	0.471262	0.440209	SENP5	C
ENSG00000119227	-2.82533	-1.13057	0.0116954	0.436856	1.10989	-0.174431	0.323135	0.471994	0.792216	0.101807	0.411234	0.0932872	0.378228	PIGZ	C
ENSG00000163975	-1.69893	-1.51784	-1.03645	-0.476381	-0.828612	0.0971532	0.330992	0.387504	0.881141	1.08668	0.937928	1.03871	0.798113	MELTF	D
ENSG00000182899	-2.30237	-2.03634	-0.176612	0.111572	0.515998	0.0318734	0.471101	0.400847	0.485615	0.431733	0.695873	0.604763	0.76595	RPL35A	C
ENSG00000186777	-0.670308	-1.53443	-1.77688	-0.632057	-1.00886	0.41093	0.349666	0.608357	0.954387	0.742472	1.23713	0.439496	0.880101	ZNF732	D
ENSG00000133256	-0.443053	1.10936	1.34828	1.3251	1.0992	0.0250331	0.0753285	0.0255238	0.174436	-0.987511	-1.30231	-1.42801	-1.02138	PDE6B	E
ENSG00000215375	-1.47815	0.391954	1.43442	0.631456	1.92081	-1.5773	-0.78266	-0.178593	-0.40399	0.217209	0.155546	0.0514908	-0.382186	MYL5	E
ENSG00000145214	2.58967	0.492393	-0.0205508	-0.0978983	-0.0200681	-1.06487	0.49318	0.264138	0.257797	-0.186428	-0.337939	-0.650245	-1.71918	DGKQ	F
ENSG00000145217	1.90561	1.0914	0.02871	0.44638	0.745927	-0.443794	0.502021	0.12987	-0.225865	-0.664038	-0.264082	-1.39667	-1.85547	SLC26A1	F
ENSG00000127415	-0.2747	2.16422	1.19605	0.559482	1.37156	-0.410529	-0.372597	-0.656536	-0.777593	-0.476986	-0.377529	-0.896095	-1.04875	IDUA	F
ENSG00000127418	2.20254	-0.728063	-1.03772	0.0114839	-1.44426	0.871286	0.757609	0.69782	0.470926	-0.204911	-0.0117414	-0.551825	-1.03315	FGFRL1	B
ENSG00000013810	0.997047	-1.78351	-1.47563	0.0672491	-1.81809	0.405222	0.342877	0.676266	0.779139	0.700986	0.606882	0.305002	0.196563	TACC3	B
ENSG00000068078	2.03012	0.555205	0.697087	0.76064	-0.556427	-1.49303	0.121334	0.509056	0.426555	0.0222344	-0.75379	-0.803272	-1.51571	FGFR3	F
ENSG00000109685	0.0313084	-1.63462	-1.66251	-0.518699	-1.5718	0.681538	0.269864	0.708975	0.716738	0.653123	0.904224	0.62504	0.796824	NSD2	D
ENSG00000185818	-0.770302	-0.609455	-1.22967	-0.231681	-1.41564	0.831497	1.2574	1.41504	1.42113	0.463722	-0.243441	0.0566456	-0.945251	NAT8L	C
ENSG00000130997	1.44548	1.88986	0.950344	0.235343	0.540174	-0.118106	0.152481	-1.04767	-0.70667	-0.375677	-0.673083	-1.48727	-0.805203	POLN	F
ENSG00000123933	-1.63477	1.42035	1.60769	1.08578	1.02714	-0.315116	0.23934	-0.170119	-0.41061	-0.47359	-0.742178	-0.699677	-0.934229	MXD4	E
ENSG00000159733	-1.20255	0.395309	1.20327	1.17553	1.53299	0.140256	0.727451	0.189004	-0.327621	-0.512896	-0.489148	-1.33032	-1.50128	ZFYVE28	E
ENSG00000087269	1.97701	-0.263189	-1.61631	-0.943715	-1.53936	1.29726	0.26998	0.533613	0.183491	-0.132827	-0.0613384	0.0760066	0.219364	NOP14	B
ENSG00000125388	1.5633	1.91353	0.591047	0.216218	0.808642	-0.283588	-0.199023	-0.236661	-0.75045	-1.29154	-0.665195	-1.38381	-0.282466	GRK4	F
ENSG00000159788	2.40723	0.581836	-0.00897002	0.889797	-0.541428	0.0401068	0.327849	0.377694	-0.0914419	-0.586056	-0.714346	-1.15328	-1.529	RGS12	F
ENSG00000175920	2.32951	0.935635	0.398667	0.692598	0.249241	-0.0194071	0.299269	-0.171591	-0.407769	-0.845278	-1.2068	-1.13875	-1.11533	DOK7	F
ENSG00000184160	-2.7657	-0.643873	-0.527674	0.65179	1.21007	-0.594944	0.43783	0.388548	0.553607	0.643568	-0.0684729	0.571005	0.144245	ADRA2C	C
ENSG00000145220	0.665661	-1.68859	-1.42916	-0.931664	-1.56041	0.480013	0.223078	0.810896	0.574976	0.611891	0.584763	0.836038	0.822513	LYAR	B
ENSG00000163132	2.70114	1.28132	-0.857491	-0.334451	-1.10927	-0.649906	0.284381	0.0147302	-0.166192	-0.107966	-0.138567	-0.484813	-0.432924	MSX1	A
ENSG00000072832	2.35475	1.45765	-0.284352	-0.250495	-0.700922	-0.341882	-0.658115	0.716754	0.0565036	-1.17977	-0.376452	-1.02136	0.227698	CRMP1	A
ENSG00000109501	2.80733	0.534154	-0.518615	0.207718	0.619846	-0.782271	0.00951	-0.240165	0.00494139	-0.141726	-0.401731	-0.845581	-1.25341	WFS1	F
ENSG00000179010	2.42743	1.7758	0.372696	-0.221318	0.0906752	-0.234202	-0.436472	-0.411449	-0.633064	-0.618489	-0.814296	-0.815162	-0.482156	MRFAP1	F
ENSG00000163993	-1.92744	-0.800758	-0.424748	-1.00708	-1.20464	0.0679816	0.243427	0.274323	0.587024	0.904242	1.0327	1.33686	0.918104	S100P	D
ENSG00000173013	2.1745	1.83808	-0.418831	-0.678093	-0.553842	0.267606	0.00491039	0.109964	0.0176617	-1.27783	-0.0419589	-0.410857	-1.03131	CCDC96	F
ENSG00000109519	0.433166	-1.68864	-1.41856	-0.962846	-1.48255	0.281832	0.26495	0.640617	1.00729	0.76391	0.563221	0.988444	0.609159	GRPEL1	B
ENSG00000178597	1.9465	1.21616	0.724143	0.925054	-0.0914772	0.181751	-0.087208	0.0802679	-0.662669	-0.697959	-0.845832	-1.20256	-1.48617	PSAPL1	F
ENSG00000196526	-2.49564	-0.911048	-0.707077	-0.224837	-0.814245	0.848422	0.164152	0.724538	0.775228	0.427737	0.761286	0.866571	0.58491	AFAP1	C
ENSG00000163995	0.267547	0.984251	1.2472	1.60165	1.1829	0.233452	-0.108233	-0.37617	-0.724284	-1.06311	-0.947631	-1.00789	-1.28968	ABLIM2	E
ENSG00000125089	1.26531	0.0625756	-1.00898	0.0565786	-1.17907	-0.810653	-1.40826	-0.984425	-0.101217	0.784739	0.978284	1.31628	1.02883	SH3TC1	B
ENSG00000087008	-1.69558	-1.13576	-1.32061	-0.603792	-1.09553	0.55388	0.543738	0.709706	1.00329	1.00421	0.781036	0.568109	0.687301	ACOX3	D
ENSG00000155275	-2.11909	-1.65229	-0.831207	-0.011206	-0.271658	-0.0741155	0.391619	1.21251	0.758076	0.941478	0.635354	0.514105	0.506434	TRMT44	C
ENSG00000155269	-1.70709	-1.34586	-0.790368	-0.820109	-0.817841	-0.258093	0.310249	0.609859	0.811575	0.751733	1.16491	1.10299	0.988036	GPR78	D
ENSG00000109625	-1.19181	-0.385196	-1.14882	-0.941606	-0.707942	-1.05954	-0.461752	0.709259	0.856658	1.25751	1.36892	1.20089	0.503422	CPZ	D
ENSG00000002587	-2.73876	-1.03559	-0.296325	-0.53486	0.314242	0.19135	0.351843	0.338286	0.158192	0.804953	0.820619	0.739414	0.88664	HS3ST1	C
ENSG00000109705	-1.31662	2.35914	0.8689	0.633455	1.05999	-0.542035	-0.6223	-0.375684	0.0301158	-0.037124	-0.921372	-0.342433	-0.794033	NKX3-2	E
ENSG00000038219	-2.76755	-0.568413	0.0148179	0.534317	1.10911	0.283449	-0.405098	0.20022	0.150396	-0.227751	0.976648	-0.337083	1.03694	BOD1L1	C
ENSG00000137449	-1.137	1.40228	0.677858	0.548728	1.376	1.50609	-0.584067	0.16948	-0.825822	-0.900151	-1.17235	-0.628334	-0.432706	CPEB2	E
ENSG00000137441	0.846651	2.22231	1.12128	0.45257	0.417928	-0.289308	-0.265858	-0.082769	-0.293751	-0.867754	-0.988156	-0.865262	-1.40788	FGFBP2	F
ENSG00000151552	-2.2312	0.0801365	-0.0659842	-1.09432	-0.305001	-0.980057	-0.0510663	0.161681	0.640362	0.52304	0.674957	1.11461	1.53284	QDPR	C
ENSG00000047662	1.62386	2.10863	0.553997	-0.221453	0.766959	-0.981427	0.252313	-0.507197	-0.95825	-0.598935	-0.692034	-0.787402	-0.559068	FAM184B	F
ENSG00000109805	1.03533	-1.29761	-1.61491	-0.310498	-1.92089	0.554876	-0.178675	0.436474	0.426195	0.560514	0.737078	0.636123	0.935991	NCAPG	B
ENSG00000145147	-1.67475	0.0290417	1.33316	1.58405	1.63684	0.282155	0.019638	-0.1456	-0.268999	-0.441961	-0.726245	-0.877418	-0.74992	SLIT2	E
ENSG00000109819	1.14136	1.27448	1.34574	0.973077	0.95532	0.113898	-0.220901	-0.680222	-1.05556	-0.966573	-0.755359	-1.0454	-1.07986	PPARGC1A	F
ENSG00000181982	1.95729	1.83403	0.695041	0.659006	0.180639	-0.284837	-0.629412	-0.611558	-0.929572	-0.624828	-0.835419	-0.87407	-0.536308	CCDC149	F
ENSG00000153012	-2.37132	-1.42026	-0.202254	1.04571	-0.675171	0.762363	0.837934	0.719519	0.252458	0.270173	-0.0655368	-0.0611317	0.907522	LGI2	C
ENSG00000109618	-1.08302	1.48901	1.65747	0.462481	1.73792	-0.305875	-0.325168	-0.854109	-0.79178	-0.393535	-0.643948	-0.63668	-0.312768	SEPSECS	E
ENSG00000091490	1.29827	1.96029	0.973541	0.635485	-0.159189	0.285053	-0.0318292	-0.386822	-0.418231	-0.739044	-0.732259	-1.33194	-1.35333	SEL1L3	F
ENSG00000169851	0.81365	1.088	1.35667	0.929788	1.05177	0.0876784	0.149408	-0.146592	-0.551689	-0.81375	-1.10274	-1.51089	-1.35132	PCDH7	E
ENSG00000154274	-2.11425	-1.44411	-0.255969	-0.248622	-0.244782	-0.722051	-0.143622	0.520065	0.682532	0.829791	1.02758	1.03293	1.08051	C4orf19	D
ENSG00000250254	1.85442	-1.78257	-0.55458	-0.0235311	-1.28867	0.967906	-0.148668	0.0483751	-0.323076	0.54847	0.954399	-0.869718	0.617245	PTTG2	B
ENSG00000109790	-2.48345	-0.0522207	0.624773	1.06965	0.924893	1.44334	0.247055	0.394171	-0.2877	-0.286445	-0.240616	-0.648756	-0.704689	KLHL5	E
ENSG00000157796	-1.86377	0.254384	0.836207	0.672243	2.09769	-1.39252	-0.110167	-0.808475	-0.362712	0.280492	0.240558	-0.0338651	0.189937	WDR19	E
ENSG00000134962	2.19378	1.49162	1.09948	0.149516	0.34301	-0.489542	-0.625093	-0.615676	-0.66426	-0.497363	-0.883965	-0.809251	-0.69225	KLB	F
ENSG00000121897	2.44376	1.57039	0.377766	-1.07088	-0.147068	-1.12958	-0.575076	-0.5251	-0.448847	-0.276053	0.0877548	-0.0195762	-0.287486	LIAS	A
ENSG00000109814	1.21621	1.94682	1.01764	0.128872	-0.214138	0.82262	0.117683	-0.0913729	-0.95289	-0.822621	-1.02153	-1.06584	-1.08146	UGDH	F
ENSG00000163683	1.45752	1.55957	1.24775	0.687307	0.58975	0.191919	-0.387356	-0.616331	-0.930827	-0.881527	-0.987602	-1.05973	-0.870438	SMIM14	F
ENSG00000168421	2.21654	1.43822	0.903766	0.190391	-0.342789	-0.0734981	-0.0435163	-0.404022	-0.447753	-1.34263	-0.329067	-0.56094	-1.2047	RHOH	F
ENSG00000163697	-0.403505	1.42312	1.19822	0.800388	0.732448	0.9103	0.472106	0.198463	-0.516022	-1.07476	-1.15125	-1.36043	-1.22908	APBB2	E
ENSG00000154277	1.45022	-0.59456	-0.673156	-0.377083	-2.01475	-0.0302108	-0.821443	-0.00246716	1.04879	-0.483731	0.811586	1.47501	0.211793	UCHL1	B
ENSG00000064042	-1.44462	1.75638	1.2684	0.243954	-0.361007	-0.925773	-1.26254	-0.944352	-0.363519	0.0696069	0.370061	0.529084	1.06433	LIMCH1	E
ENSG00000109133	1.70945	1.36845	-1.07886	-1.5572	-1.20092	1.18528	-0.431704	0.365515	-0.318599	-0.333553	-0.178545	0.0187161	0.451967	TMEM33	A
ENSG00000124406	-1.37267	1.74442	1.53499	0.857146	1.20453	-0.127201	-0.434268	-0.806842	-0.897461	-0.3083	-0.483088	-0.706822	-0.204431	ATP8A1	E
ENSG00000145246	-1.94579	-0.2268	1.19554	0.770184	1.00669	0.537577	0.516434	0.587814	-0.14528	0.429248	0.038168	-1.69755	-1.06623	ATP10D	E
ENSG00000163293	3.15629	0.251816	-0.441735	-0.667375	-0.349667	0.114076	-0.733057	-0.458239	-0.417109	-0.486336	-0.146426	0.0470036	0.130756	NIPAL1	A
ENSG00000198515	2.41932	1.19293	0.485212	0.477878	0.360575	-0.723897	-0.534065	-0.444145	-1.30837	-0.573121	0.0992185	-0.626225	-0.825315	CNGA1	F
ENSG00000163069	1.30926	1.41704	0.892027	0.67215	1.45924	-0.0183285	-1.12272	-0.637074	-0.876325	-0.94678	-0.855898	-0.677786	-0.614806	SGCB	F
ENSG00000184178	0.687785	-1.31281	-1.55394	-1.14918	-1.60056	0.702812	0.377995	0.306839	0.905717	0.359426	0.576763	1.00712	0.692032	SCFD2	B
ENSG00000157404	1.66554	1.58489	1.14961	0.536081	0.779688	-0.363876	-0.557989	-0.619975	-0.675659	-1.08214	-0.809075	-1.02212	-0.584979	KIT	F
ENSG00000128052	-1.58096	1.08172	0.00118625	-0.478663	-2.2309	-0.279545	-0.13666	0.460677	0.0415832	0.257852	1.04921	0.900304	0.914199	KDR	C
ENSG00000128039	-0.81561	-0.569988	-1.01668	-1.24139	-1.03612	-0.463281	-0.493406	0.0582496	0.55656	0.892997	1.12774	1.40456	1.59637	SRD5A3	D
ENSG00000134851	-1.69039	0.0580127	-0.894721	-1.55449	-0.839571	0.539139	-0.381301	0.374513	0.307851	0.708959	0.713486	1.3099	1.34861	TMEM165	C
ENSG00000109255	2.26772	1.3461	0.739286	0.708401	0.0392257	0.0168662	-0.679413	-0.841166	-1.1179	-0.541653	-0.77492	-0.639336	-0.523211	NMU	F
ENSG00000174799	2.59232	0.0897124	-1.08798	-0.786156	-0.867221	-0.0465761	-1.10797	-0.00192146	-0.103777	0.081525	0.632959	-0.363466	0.968543	CEP135	A
ENSG00000109265	2.57317	1.46599	0.161324	0.0888204	-0.105104	-0.568625	0.0121305	-0.141236	-0.153044	-0.7559	-0.888473	-0.720783	-0.96827	KIAA1211	F
ENSG00000128050	-0.15551	-1.29905	-1.40488	-1.3412	-1.31237	0.014027	0.290172	0.623938	0.74932	0.769629	0.888614	1.03391	1.14339	PAICS	D
ENSG00000197888	1.39379	2.11754	1.15314	-0.00112077	0.0797333	-0.643967	-0.916306	0.17895	-0.365995	-0.73137	-0.587143	-1.35379	-0.323461	UGT2B17	F
ENSG00000187689	1.12852	1.82389	1.09359	0.548735	0.570197	0.167377	-0.094039	-0.291472	-0.423422	-0.936212	-1.15485	-1.44891	-0.983402	AMTN	F
ENSG00000156136	1.8204	-0.683997	-1.03741	-1.21581	-1.53159	0.995357	-0.262603	-0.135879	-0.281222	0.3443	0.142564	0.523979	1.32191	DCK	B
ENSG00000080493	-2.47646	0.645779	0.327299	0.55021	0.883285	0.515869	-0.857608	-1.26285	0.0698039	-0.299692	0.244922	1.08676	0.572676	SLC4A4	E
ENSG00000156140	0.887222	2.1503	1.1404	0.534752	0.639254	-0.40664	-1.1654	-1.19905	-0.645716	-0.70385	-0.460245	-0.710524	-0.0605055	ADAMTS3	F
ENSG00000124882	2.05167	0.671498	-0.283726	-2.42777	-0.587768	0.195647	-0.229671	0.56807	-0.377602	-0.297021	-0.0892642	0.548651	0.25728	EREG	A
ENSG00000109321	2.86659	0.611911	-0.872432	-1.00332	-1.15805	-0.107939	-0.350153	-0.0945782	0.0132509	-0.26451	-0.0222843	0.270604	0.110916	AREG	A
ENSG00000174808	2.36532	1.69665	0.092275	-1.03326	-0.647208	-0.859116	-0.763977	-0.410007	-0.317732	-0.430966	-0.274677	0.361573	0.221119	BTC	A
ENSG00000169116	1.68011	1.42379	0.754577	0.606374	0.494201	0.558823	0.076281	-0.6031	-1.01967	-1.11262	-1.10921	-1.22724	-0.522314	PARM1	F
ENSG00000138769	-2.22207	1.20316	0.0435525	0.498677	1.40708	0.1424	-0.786515	-0.916261	-0.751941	-0.250692	0.705076	0.0452142	0.882332	CDKL2	E
ENSG00000189157	-0.269544	2.06203	1.23401	0.122005	1.46437	-0.527697	-0.814446	-0.830277	-1.3029	0.153647	-0.293535	-0.329732	-0.66793	FAM47E	E
ENSG00000118804	-1.96371	-0.0439397	0.0294305	-0.713264	-0.909025	-0.14537	1.123	1.01862	0.929546	0.195853	-0.536031	1.68672	-0.671838	STBD1	C
ENSG00000138771	1.24157	1.20239	1.3878	1.41741	0.00925017	0.480303	-0.554896	-0.775221	-0.945634	-0.953211	-0.726016	-0.984727	-0.799021	SHROOM3	F
ENSG00000186212	-1.12481	1.31241	0.884245	1.48626	1.40982	0.745138	-0.491964	-0.434856	-0.426778	-0.888007	-0.982205	-0.7046	-0.78466	SOWAHB	E
ENSG00000118816	-2.73211	0.444644	-0.528112	0.530564	1.18039	1.31963	-0.447226	-0.0941786	-0.306729	-0.194035	0.0579736	0.346353	0.422827	CCNI	C
ENSG00000138764	-1.69027	1.34056	1.49038	0.760718	1.52987	0.303031	-0.401665	-0.451781	-0.707043	-0.587928	-0.61089	-0.652021	-0.322959	CCNG2	E
ENSG00000138759	-1.73612	1.2574	1.37024	1.20661	1.46266	-0.46719	-0.152616	-0.455034	-0.120082	-0.649315	-0.371004	-0.719869	-0.625684	FRAS1	E
ENSG00000138772	-0.119564	1.52782	1.41525	1.16461	0.598077	0.872246	-0.569389	-0.1325	-0.987766	-1.25276	-1.04851	-0.498509	-0.968998	ANXA3	F
ENSG00000163297	-2.13347	-0.519981	-0.0962829	-0.0710394	0.636243	1.34977	0.377232	0.0915701	-0.878558	-0.683153	-0.589643	1.13297	1.38434	ANTXR2	C
ENSG00000138670	1.09988	1.28025	1.17398	0.841643	0.887699	0.440388	0.0186168	-0.312633	-0.932449	-1.15779	-0.918448	-1.21961	-1.20153	RASGEF1B	F
ENSG00000138668	-1.30144	-1.26346	-1.39038	-1.01262	-0.950198	0.717195	0.392601	0.920873	0.654834	0.731323	0.779306	0.487883	1.23409	HNRNPD	D
ENSG00000145293	2.38504	-0.544842	-0.989211	-1.42869	-1.36354	0.646571	-0.0495307	0.298029	0.0620991	0.0132497	-0.0851694	0.358296	0.697704	ENOPH1	B
ENSG00000249242	1.3088	1.26419	1.11314	0.77465	0.677325	0.554407	0.0428062	-0.332867	-0.827436	-0.986145	-1.12068	-1.31138	-1.15681	TMEM150C	F
ENSG00000145284	0.1832	1.43725	0.569483	0.963771	1.25908	0.949155	0.146288	-0.21081	-0.509584	-0.963998	-1.18144	-1.42039	-1.222	SCD5	E
ENSG00000145287	-0.801363	-1.45895	-1.07498	-0.963078	-0.98115	-0.443821	0.00553895	0.84957	1.16171	0.813671	0.869202	1.48618	0.537473	PLAC8	D
ENSG00000173083	2.30403	0.746359	0.911692	0.530062	0.769668	-0.327064	-0.918883	-0.0138646	-0.936145	-0.681279	-1.09233	-0.411895	-0.880347	HPSE	F
ENSG00000163322	-1.97381	1.08678	1.1977	0.357073	1.86049	-0.315803	0.0954092	-0.532189	-0.514896	0.0551635	-1.08917	-0.23033	0.00358155	ABRAXAS1	E
ENSG00000138639	1.41634	1.24473	1.29259	0.874686	0.861708	-0.0969183	-0.229797	-0.475556	-0.718066	-0.793138	-1.03444	-1.07032	-1.27182	ARHGAP24	F
ENSG00000109339	0.151643	1.97126	1.45553	0.748231	1.07371	-0.211317	-0.393976	-0.686021	-0.634284	-0.761372	-0.903839	-1.18151	-0.628063	MAPK10	E
ENSG00000163629	-0.720341	2.0834	1.29092	0.959856	0.980886	0.0855401	-0.304152	-0.404056	-0.742504	-0.808259	-0.562375	-1.12804	-0.730873	PTPN13	E
ENSG00000172493	1.98092	1.89851	-0.233865	-0.517341	0.156634	-0.657476	-0.906566	-1.18374	-0.741185	-0.465961	0.326708	-0.346595	0.68995	AFF1	A
ENSG00000170509	-0.0695876	2.09429	1.09827	0.527713	0.710461	0.365127	0.311348	-0.317553	-1.26934	-0.851574	-0.898558	-1.44139	-0.259194	HSD17B13	E
ENSG00000198189	-0.261997	1.94405	1.3613	0.38149	1.27486	0.323234	-0.102857	-0.761093	-1.11413	-0.759729	-0.835596	-1.08981	-0.359717	HSD17B11	E
ENSG00000170502	1.63956	2.21576	0.580181	0.149484	-0.236908	0.39542	-0.0373285	-0.71928	-0.840322	-0.93032	-0.950612	-0.766713	-0.498918	NUDT9	F
ENSG00000152583	2.32094	1.54516	0.931067	-0.158367	-0.713543	-0.734273	-0.402495	-0.641661	0.272515	-0.714581	-0.62971	-0.813583	-0.261473	SPARCL1	A
ENSG00000152592	2.02948	1.0363	1.04014	0.655153	0.576315	0.263426	-1.23097	-0.94259	-0.60156	-0.642391	-0.473931	-0.978692	-0.73068	DMP1	F
ENSG00000029559	0.674758	1.54016	1.70499	0.449681	0.893956	0.100055	-0.307974	-0.874307	-0.471227	-0.354549	-0.728141	-1.13287	-1.49453	IBSP	F
ENSG00000118777	-1.16178	-1.69805	-0.741463	-0.652744	-0.377381	-0.536871	-0.397335	0.1252	0.680017	0.984425	1.21663	1.27642	1.28293	ABCG2	D
ENSG00000163644	2.03319	1.5671	0.746758	0.511515	0.66986	-0.459809	-0.352277	-0.533067	-0.722949	-0.817732	-0.856462	-0.929363	-0.856767	PPM1K	F
ENSG00000138642	1.60874	1.3268	0.695412	0.365245	1.31242	0.287771	-0.152986	-0.549236	-0.788097	-0.988549	-0.980954	-1.24314	-0.893428	HERC6	F
ENSG00000138646	2.35739	1.25079	0.274951	0.360652	0.887902	-0.165591	-0.540258	-0.86724	-0.822457	-1.03447	-0.646962	-0.741196	-0.313518	HERC5	F
ENSG00000138641	-2.88138	-0.988796	-0.16377	0.0887785	-0.227718	0.591569	0.0905263	0.310288	0.348981	0.620659	0.905529	0.655683	0.649649	HERC3	C
ENSG00000138640	-2.37688	-0.725004	-0.410121	-0.849585	0.225664	-0.240336	-0.428785	0.0788108	0.63135	1.00174	0.909272	0.985769	1.19811	FAM13A	C
ENSG00000185477	-2.03539	-1.51241	-0.342453	-0.28317	-0.295071	-0.298716	-0.186631	0.240866	0.403987	0.620237	1.26184	1.11842	1.3085	GPRIN3	D
ENSG00000184305	-2.05857	1.28406	1.32806	0.649831	1.23555	0.407484	-0.360555	-0.484838	-0.394344	-1.2154	-0.379263	-0.221801	0.209794	CCSER1	E
ENSG00000163110	-1.55007	-0.39654	0.915444	1.14769	1.19523	1.6829	0.231738	0.379239	-0.392835	-0.679587	-0.626284	-0.95408	-0.95284	PDLIM5	E
ENSG00000138696	-1.26164	0.780734	0.904812	0.94941	0.876968	1.28759	0.612378	0.46965	-0.187743	-0.848137	-1.08365	-1.22446	-1.27591	BMPR1B	E
ENSG00000182168	-2.89488	-0.411776	0.575694	0.191648	0.807614	0.975042	0.72267	0.502063	0.304007	0.0701016	-0.18073	0.0911444	-0.752601	UNC5C	C
ENSG00000168785	0.590816	-0.673798	-1.29509	-1.32011	-1.06397	-0.334699	-0.465783	-0.183377	0.308283	0.36152	0.813479	1.4414	1.82133	TSPAN5	B
ENSG00000151247	1.0589	-0.861009	-1.0978	-1.87219	-1.4003	1.23947	0.0210654	0.389474	0.182085	0.223443	0.515222	0.530008	1.07163	EIF4E	B
ENSG00000248713	-2.75412	0.0124302	-0.471982	0.244445	0.716722	0.709636	1.43271	0.4562	-0.212156	-0.0595988	-0.356241	-0.424209	0.706161	C4orf54	C
ENSG00000109270	-1.48626	1.60004	1.7667	0.212574	1.21211	-0.369637	-0.920308	-0.517752	-1.02947	-0.110561	-0.401071	-0.212435	0.256064	LAMTOR3	E
ENSG00000164032	1.04903	-1.65428	-1.23351	-0.715071	-1.85252	0.405707	0.180344	0.414457	0.623484	0.701157	0.659147	0.670279	0.751778	H2AFZ	B
ENSG00000145358	1.91424	1.61122	0.660814	0.511511	0.583234	-1.23599	-0.602852	-1.1952	-0.60233	-0.00975416	-0.313268	-0.814409	-0.507205	DDIT4L	F
ENSG00000138814	-2.26086	0.868806	-0.476209	-0.452662	1.57868	0.432116	-1.05052	-0.16763	-0.297655	0.067046	0.199233	0.259117	1.30054	PPP3CA	E
ENSG00000153064	-1.07479	0.910703	1.15446	0.549203	1.91899	-1.48411	-0.77426	-1.00766	-0.305003	-0.256306	-0.34774	-0.0569099	0.773428	BANK1	E
ENSG00000138821	3.01833	0.895648	0.0157889	-0.573292	-0.0280934	-0.649511	-0.541458	-0.617379	-0.520339	-0.446476	-0.357413	-0.247263	0.0514605	SLC39A8	A
ENSG00000109323	-1.22168	-0.123835	-1.09273	-1.25564	-0.319245	-1.16742	-0.109929	-0.0533592	0.554883	1.12126	1.29207	0.88334	1.49229	MANBA	C
ENSG00000164039	-2.1147	-0.846523	0.356746	0.930919	1.49642	-1.4776	0.442564	-0.377989	0.396466	0.754227	0.0756673	-0.177483	0.541288	BDH2	E
ENSG00000138778	1.84744	-0.84841	-1.4258	0.177103	-1.66813	1.24	-0.517066	0.34435	-0.0410187	0.298002	0.544273	-0.570679	0.619925	CENPE	B
ENSG00000169836	1.55138	1.05412	1.00959	0.467763	0.891263	0.299014	-0.405911	-0.401734	-0.752208	0.0726861	-0.586651	-1.62238	-1.57693	TACR3	F
ENSG00000168772	1.88661	1.90782	1.07192	-0.0670668	-0.302359	-0.333859	-0.473916	-0.765072	-1.2273	-0.205272	-0.973017	-0.309534	-0.208948	CXXC4	F
ENSG00000168769	2.93105	-0.44666	-0.868374	-0.419006	0.618954	-0.903105	-0.567847	-0.43632	-0.0803983	-0.44642	0.294383	-0.172379	0.49612	TET2	A
ENSG00000236699	0.682322	2.01686	0.998812	0.166322	-0.442192	-1.00975	-1.37625	-1.23709	-0.675668	-0.434774	0.0373507	0.222741	1.05132	ARHGEF38	A
ENSG00000138780	0.934221	-1.40871	-1.41675	-0.706185	-1.63731	0.881372	-0.192522	0.0192478	0.0357389	0.63739	0.889421	0.897169	1.06692	GSTCD	B
ENSG00000168743	-2.39543	0.128415	1.0744	1.09825	1.46454	0.7502	0.189219	-0.0187122	-0.282578	-0.397598	-0.497598	-0.690873	-0.422229	NPNT	E
ENSG00000155011	-1.73578	0.219932	1.06417	0.584235	0.618338	0.648729	0.813391	1.1864	-0.0611699	0.161353	-1.42613	-0.601223	-1.47224	DKK2	E
ENSG00000164023	-0.663463	1.65281	0.613742	0.609058	0.865324	1.80813	-0.286002	-0.310701	-0.907982	-0.928516	-1.0427	-0.946233	-0.46347	SGMS2	E
ENSG00000155016	-3.21895	0.403616	0.653023	0.37483	0.628422	0.511321	-0.0582176	0.0588912	-0.11019	0.21648	0.00567009	0.120764	0.41434	CYP2U1	E
ENSG00000109475	-2.64487	-1.28673	0.810527	0.887033	0.914312	-0.525842	0.537371	0.365146	0.231958	-0.0365119	0.457289	0.324414	-0.034102	RPL34	C
ENSG00000005059	-0.295989	-1.6509	-1.31572	-1.17628	-1.04864	0.311995	0.0355811	0.480568	0.731832	0.595033	0.96172	1.09045	1.28036	MCUB	D
ENSG00000138798	2.66502	0.502185	-0.735288	-1.00331	-1.38998	-0.0132053	-0.202395	0.479526	0.26947	-0.405011	-0.484778	0.590689	-0.272916	EGF	A
ENSG00000170522	1.02207	-0.57907	-1.46687	-0.993108	-0.95469	-0.934808	-0.63747	-0.36373	0.589725	0.836843	1.09531	1.0136	1.3722	ELOVL6	B
ENSG00000138792	2.16878	1.37751	0.729855	-0.411114	1.06067	-0.674404	-0.651378	-0.25808	-0.5287	-0.548005	-0.398869	-1.20336	-0.662902	ENPEP	F
ENSG00000164093	-1.21477	0.291985	1.61874	1.10379	1.74078	0.18668	0.404905	-0.0808146	-0.77962	-0.888301	-0.682891	-1.01722	-0.683259	PITX2	E
ENSG00000174749	2.04939	0.784112	-0.89886	-1.85858	-0.959388	-0.00173433	-0.711432	-0.0869516	-0.178809	0.0469399	0.168098	0.636947	1.01026	FAM241A	A
ENSG00000138660	2.88417	0.312165	0.381586	-0.619795	0.187037	0.256078	-0.810312	-0.20128	-0.864495	-0.675058	-0.686139	-0.615543	0.451584	AP1AR	A
ENSG00000145365	2.6655	1.111	-0.814654	-1.40181	-0.315088	-0.719344	-0.178288	-0.209925	-0.407946	0.249801	0.220948	-0.244608	0.0444213	TIFA	A
ENSG00000073331	2.28614	0.711282	0.177375	0.427345	1.06599	-1.03507	0.0760475	-1.12643	-0.353336	-0.094072	0.0579307	-1.21726	-0.975941	ALPK1	F
ENSG00000180801	1.63326	1.68462	1.00931	0.613287	0.316946	0.153137	-0.109493	-0.482149	-0.876112	-0.869244	-1.05278	-0.840025	-1.18076	ARSJ	F
ENSG00000174599	-2.41674	-0.385983	-0.0310612	-0.47504	0.808536	2.06585	0.66783	0.476752	-0.135738	-0.282598	-0.180108	0.105428	-0.217124	TRAM1L1	C
ENSG00000150961	1.68741	0.597088	-1.14416	-1.29381	-1.63538	-0.828359	-0.323548	-0.225762	0.438144	0.361749	1.015	0.55279	0.798843	SEC24D	B
ENSG00000172403	2.11684	0.8827	0.744782	0.36375	0.329089	0.397837	0.114983	0.0143985	-0.303894	-0.953033	-1.40805	-1.41982	-0.87959	SYNPO2	F
ENSG00000145390	-2.57815	0.232689	0.436436	-0.194351	1.30984	0.243506	-0.913262	0.128282	-0.630796	-0.0469063	0.327634	0.333598	1.35149	USP53	C
ENSG00000138735	-2.72156	-0.8555	-0.429344	-0.341909	0.0673358	0.100345	-0.154099	0.287569	0.504897	0.763133	0.892453	0.830633	1.05605	PDE5A	C
ENSG00000164109	1.06676	-1.40924	-1.2821	-0.960773	-1.78061	0.685747	-0.0609885	0.518241	0.380503	0.694757	0.672505	0.399757	1.07543	MAD2L1	B
ENSG00000138738	-1.25301	-0.964943	-1.1381	-0.70574	-0.873246	0.384033	-0.351916	0.281869	0.853001	-0.129083	0.642589	1.3637	1.89085	PRDM5	D
ENSG00000164111	2.38005	1.1186	-0.0490579	-0.472054	-0.679644	-0.87528	-1.41816	-0.711366	-0.668916	0.126245	0.402902	0.168942	0.677737	ANXA5	A
ENSG00000123737	0.875108	-1.80374	-1.22974	-1.11552	-1.29415	0.0815272	0.25731	0.49036	0.36836	0.780168	0.634165	0.681323	1.27483	EXOSC9	B
ENSG00000145386	1.28946	-1.23237	-1.53735	-0.281568	-2.04118	0.78773	-0.0420135	0.481595	0.455242	0.565492	0.585914	0.396878	0.572167	CCNA2	B
ENSG00000138688	-2.68121	0.449867	0.350449	-0.150073	1.381	-0.490736	-0.386799	-0.584951	0.171587	0.0104474	0.970372	0.0375204	0.922522	KIAA1109	E
ENSG00000181004	-0.745134	1.74843	1.68858	0.209687	1.21501	-0.161242	-0.222298	-1.31145	-1.21634	0.174063	-0.625615	-0.51054	-0.243144	BBS12	E
ENSG00000164056	-3.03263	-0.644642	-0.293665	-0.189951	0.327675	0.132343	0.289169	0.670019	0.574182	0.467873	0.557036	0.351949	0.790639	SPRY1	C
ENSG00000151458	-2.87296	0.799969	0.986001	0.0658227	1.15052	0.452656	-0.0698542	0.10284	-0.249099	-0.190134	-0.0899743	-0.530536	0.444752	ANKRD50	E
ENSG00000196159	-2.6932	-0.971611	0.672958	1.05576	1.16351	0.292211	0.463537	0.0572377	0.470006	0.0431345	0.00535124	0.0359009	-0.594801	FAT4	C
ENSG00000164066	-0.646175	-1.28477	-1.48435	-1.06808	0.318519	-1.117	0.0660042	0.154968	0.85094	1.14618	0.965916	1.18832	0.909533	INTU	D
ENSG00000164070	1.06905	-1.03891	-1.38152	-1.33397	-1.40428	-0.0349947	-0.227776	-0.0118523	0.796448	0.553082	0.825587	0.942128	1.24701	HSPA4L	B
ENSG00000142731	1.11578	-1.43617	-1.48026	-0.657069	-1.77157	0.550583	-0.12083	0.5453	0.345433	0.744825	0.657723	0.559638	0.946622	PLK4	B
ENSG00000164074	2.28836	1.83665	-0.286815	-0.632054	0.147481	0.193473	-0.288708	0.168181	-1.09759	-0.74376	-0.698398	-0.665586	-0.221226	ABHD18	F
ENSG00000077684	1.98229	2.09697	0.504509	0.303511	0.136053	-0.526422	-0.881754	-0.566692	-0.594753	-0.676103	-0.65177	-0.740356	-0.385473	JADE1	F
ENSG00000138650	1.34976	1.32695	1.24618	0.911627	0.782123	-0.0517135	-0.237601	-0.384398	-0.568053	-0.838265	-1.06297	-1.23959	-1.23405	PCDH10	F
ENSG00000254535	0.96111	1.87971	1.27112	0.729201	0.915182	-0.560305	-0.429377	-0.518911	-0.912787	-0.73817	-0.875173	-1.14751	-0.574094	PABPC4L	F
ENSG00000189184	1.60635	1.79844	0.915133	0.0491717	0.864543	-0.0347916	-0.470885	-1.01821	-0.146591	-1.04637	-0.597847	-0.851526	-1.0674	PCDH18	F
ENSG00000151012	-0.774526	-1.64069	-1.42464	-0.568382	-0.59082	-0.0135557	0.0265145	0.352627	0.704941	0.185341	0.606451	1.74533	1.39141	SLC7A11	D
ENSG00000164134	0.69275	-1.04892	-1.45607	-1.47191	-1.58571	0.633824	0.0431649	0.732306	0.684229	0.320287	0.673375	0.710009	1.07265	NAA15	B
ENSG00000153132	-2.28642	-1.02574	-0.381823	0.0449851	1.1444	-0.925519	0.434342	0.0369478	-0.144563	0.250572	0.478309	0.981749	1.39276	CLGN	C
ENSG00000109436	0.77655	1.19952	1.39686	0.929665	1.245	0.223061	-0.167985	-0.537879	-0.910945	-0.917959	-0.926614	-1.27266	-1.03662	TBC1D9	F
ENSG00000170153	-0.242895	1.65317	1.21026	0.948836	1.45239	0.175553	-0.0864417	-0.606503	-0.748198	-0.950356	-0.803736	-1.32838	-0.673705	RNF150	E
ENSG00000109452	-2.69861	-0.837204	-0.303679	-0.255769	0.333442	1.59139	0.29778	0.550519	0.219777	-0.19252	0.165124	0.374227	0.755528	INPP4B	C
ENSG00000164163	-0.0841781	-1.53902	-1.39736	-1.35093	-1.19518	0.799666	0.150894	0.738586	0.595733	0.604158	0.646309	0.945788	1.08553	ABCE1	D
ENSG00000164164	-2.56895	-1.11428	-0.397872	-0.540749	0.612296	1.43432	0.252711	0.450092	0.0423237	0.152766	0.591027	0.393014	0.693296	OTUD4	C
ENSG00000151611	1.57501	1.67837	0.908234	0.460738	1.07232	-0.365558	-0.634584	-0.947326	-0.707092	-0.776465	-0.357804	-1.08445	-0.821398	MMAA	F
ENSG00000151612	1.57607	2.05756	1.28183	0.311917	-0.0340908	-0.558575	-0.48583	-0.52974	-0.914525	-0.730475	-0.546142	-0.824584	-0.60341	ZNF827	F
ENSG00000151617	-2.38524	0.74455	0.382124	-0.0163863	1.54053	0.542313	-0.113851	-0.435592	-1.30485	-0.389807	0.631783	0.117028	0.687399	EDNRA	E
ENSG00000170390	-1.89114	0.605625	1.28506	0.998082	1.24902	-0.839218	-0.46926	0.450327	-0.728451	-1.22763	-0.29227	0.0914744	0.768376	DCLK2	E
ENSG00000109686	-1.79272	-0.0868722	-1.22879	-1.25696	-0.398132	1.56571	-0.119721	0.10227	0.130413	0.165506	0.883766	0.73771	1.29782	SH3D19	C
ENSG00000164142	1.18161	1.86968	0.658388	0.620371	1.3528	-0.631442	-0.882783	-0.952282	-0.812166	-0.666486	-0.562719	-0.950859	-0.22411	FAM160A1	F
ENSG00000059691	-1.51443	-1.97902	-0.550517	0.144637	-0.781253	-0.545034	0.542003	0.119932	1.08148	0.795038	0.809878	1.06263	0.814656	GATB	C
ENSG00000109670	-1.96378	-0.996835	-1.26784	-0.701258	-0.266207	1.04608	-0.115154	0.128463	0.383861	0.735827	1.11084	0.711537	1.19447	FBXW7	D
ENSG00000170006	1.15839	1.01787	1.34611	0.471936	1.37338	0.394957	-0.48987	-0.536526	-0.402581	-1.10514	-0.940042	-0.887618	-1.40086	TMEM154	F
ENSG00000109654	-2.22845	1.26815	0.6528	0.480119	1.54962	0.91146	-0.299645	-0.756988	-0.41922	-0.576509	-0.554021	-0.185178	0.157859	TRIM2	E
ENSG00000121211	1.97592	-0.826477	-1.2418	-0.963721	-1.76401	-0.042449	0.0288876	0.197744	0.309785	0.486745	0.446749	0.318029	1.0746	MND1	B
ENSG00000121210	-2.6528	1.58251	0.0953387	0.577996	0.898296	-0.269525	-0.719013	-0.0393866	-0.146842	-0.0563528	0.527969	-0.342487	0.544298	TMEM131L	E
ENSG00000137462	-2.00467	0.00946129	0.32663	0.640374	0.131026	1.62922	0.972725	1.35046	-0.367518	-0.663741	-0.651726	-0.887456	-0.484784	TLR2	C
ENSG00000171557	-1.61771	-1.56121	-1.10969	-0.91198	-0.387197	-0.0960304	0.89445	0.769146	0.98172	0.664216	0.6449	0.9527	0.776689	FGG	D
ENSG00000164114	0.585743	1.67264	1.64384	0.344911	0.737684	0.413713	-0.163742	-0.796763	-1.20884	-1.00172	-1.27233	-0.723883	-0.231255	MAP9	F
ENSG00000164116	-0.0176133	0.716434	0.85703	0.93356	0.839198	1.17603	0.69914	0.192181	-0.24727	-0.654431	-1.50807	-1.34316	-1.64304	GUCY1A1	E
ENSG00000061918	0.15858	1.2791	0.950605	0.899837	0.365928	0.944211	0.62305	0.0550183	-0.185058	-0.708557	-1.08322	-1.48282	-1.81667	GUCY1B1	E
ENSG00000145431	0.749589	1.60055	1.35748	0.602948	0.496705	0.229056	0.228872	0.105112	-0.678379	-0.769622	-1.13336	-1.19288	-1.59607	PDGFC	F
ENSG00000109738	0.86563	1.52728	1.31483	0.366145	0.620752	0.428041	0.0218881	-0.292296	-0.138424	-0.487125	-1.25	-1.21322	-1.7635	GLRB	F
ENSG00000205208	1.65367	-0.15999	-1.15238	-1.40253	-1.73463	1.33853	-0.177309	0.859204	0.0306966	0.247209	0.149529	-0.164715	0.512721	C4orf46	B
ENSG00000109756	-3.11126	-0.434811	-0.0665739	0.119529	0.174854	0.520001	-0.18657	0.33531	0.367386	0.185433	0.763446	0.559227	0.774029	RAPGEF2	C
ENSG00000168843	1.30544	1.45862	1.25277	0.561617	0.986629	0.0251681	-0.476373	-0.294944	-0.628233	-0.660248	-1.20927	-1.22594	-1.09523	FSTL5	F
ENSG00000145414	1.23902	-0.354377	-1.73616	-1.72798	-1.21295	0.092034	0.141759	0.855885	0.735074	0.134336	0.29001	0.401999	1.14135	NAF1	B
ENSG00000164128	2.2822	-0.59666	-0.956254	-0.929173	1.27063	-0.765175	-0.834699	-0.739667	-0.444813	0.223488	0.321524	0.284346	0.884251	NPY1R	A
ENSG00000164129	1.15388	-1.19469	-1.31686	-1.03691	1.06253	-0.761057	-0.92998	-0.509526	0.0162808	0.373633	0.791754	0.989569	1.36137	NPY5R	A
ENSG00000198498	1.41722	-1.05806	-1.21719	-1.74588	-1.13141	0.485293	-0.403652	0.315457	0.415558	0.557957	0.475919	0.757307	1.13149	TMA16	B
ENSG00000145416	-1.05414	0.240831	-0.20943	-1.8978	1.32261	-0.885132	-0.841394	-0.0353844	-0.379664	1.2397	1.16526	0.583584	0.750954	2021-03-01	C
ENSG00000248329	1.83171	1.9007	1.08525	0.3563	-0.0488916	-0.979505	-0.837375	-0.344125	-0.558344	-0.728847	-0.687325	-0.760324	-0.229223	APELA	F
ENSG00000109466	-1.30208	-0.675302	-0.805763	-1.01554	-1.05572	0.0402355	-0.453159	0.48379	-0.0623522	0.584197	1.34707	1.13708	1.77755	KLHL2	D
ENSG00000109472	-1.79055	-1.49559	-0.744418	-0.428341	-0.958828	0.474904	0.0233519	0.220259	0.658569	0.772161	0.989749	1.23857	1.04016	CPE	D
ENSG00000137628	-1.25807	0.510653	0.536336	-1.15894	2.02376	0.970932	0.907289	-0.305386	-0.578027	-0.607511	0.305189	-1.33207	-0.0141464	DDX60	E
ENSG00000181381	-2.33127	-0.104683	0.367655	-1.23317	1.72955	0.562084	0.264438	-0.0762773	-0.639808	0.497503	0.379257	-0.229024	0.813737	DDX60L	E
ENSG00000129116	-2.47939	0.160859	-0.292169	0.260222	-0.057593	1.67997	0.772582	1.25821	0.161739	-0.403722	-0.560394	-0.391127	-0.109189	PALLD	C
ENSG00000198948	2.66046	1.5263	0.249871	-0.823187	-0.325407	-0.373554	-0.474849	-0.557542	-0.574761	-0.379078	0.080305	-0.706038	-0.302523	MFAP3L	A
ENSG00000109576	2.71687	0.13509	-0.0327163	-0.0898106	0.10051	-1.00256	-0.207922	0.748877	0.102462	-1.42783	-0.886065	-0.328794	0.171884	AADAT	F
ENSG00000174473	1.10852	1.66593	1.69889	0.624349	0.365905	-0.53796	-0.0310733	-0.565139	-1.014	-0.571282	-0.955315	-0.660876	-1.12794	GALNTL6	F
ENSG00000164105	1.42814	-1.10681	-1.52362	-0.980089	-1.58762	0.0903417	-0.0829872	0.380168	0.225065	0.611361	1.0368	0.494791	1.01444	SAP30	B
ENSG00000164120	-1.45303	-1.42797	-0.953499	-0.986378	-0.680898	-0.236796	0.180784	0.552933	0.74277	0.96111	1.06924	1.12948	1.10225	HPGD	D
ENSG00000145451	0.397534	1.35235	0.86932	0.0468112	0.23687	1.35684	0.805721	0.269843	-0.258217	-1.00064	-1.23714	-1.47813	-1.36116	GLRA3	E
ENSG00000150625	0.768638	1.63816	1.42534	0.659235	0.713073	0.0877685	-0.319531	-0.219888	-0.546299	-0.649586	-0.801765	-1.8435	-0.911651	GPM6A	F
ENSG00000150627	-1.53279	-1.52646	-0.703247	-1.36524	0.176839	-0.526482	0.438314	0.52293	0.617674	1.03748	0.96744	0.920125	0.973422	WDR17	D
ENSG00000150630	-2.99198	0.161745	0.84198	0.922789	-0.0485708	0.0744744	-0.129986	0.193623	0.617487	-0.334492	0.16412	0.872353	-0.343541	VEGFC	C
ENSG00000109674	1.87335	-1.16187	-1.47442	0.0121684	-1.82051	0.206196	-0.42575	0.359146	0.381236	0.368497	0.596604	0.350964	0.734382	NEIL3	B
ENSG00000038002	1.89855	1.19643	0.0598539	-1.49691	0.754467	-1.06889	-1.36801	-0.78212	0.152595	-0.104348	0.0883447	-0.024396	0.694448	AGA	A
ENSG00000218336	1.35347	1.17004	0.810689	0.879634	1.31437	0.121752	-0.0410735	-0.545019	-0.698272	-1.10855	-1.21912	-1.17341	-0.864508	TENM3	F
ENSG00000151718	-2.48031	-0.917384	-1.08686	-0.655274	0.192732	0.875058	0.21826	0.635966	0.680525	0.634797	0.694751	0.781068	0.426667	WWC2	C
ENSG00000168556	2.48702	0.266867	-1.12482	-1.22278	-1.25735	-0.775167	-0.292917	0.278618	0.351649	0.270679	0.0887558	0.488771	0.440665	ING2	A
ENSG00000182552	1.27175	0.819575	-0.898093	-2.06593	-1.00996	-0.902057	-0.676007	0.61229	0.905919	0.559862	0.492036	0.130768	0.759848	RWDD4	B
ENSG00000173320	-2.78937	0.495707	0.228879	-0.654453	0.712749	0.240019	0.501241	0.801203	1.32729	-0.00851557	-0.340402	-0.367323	-0.147026	STOX2	C
ENSG00000168310	-1.03738	1.81441	1.57946	0.407006	1.53737	-0.527498	-0.230839	-0.587893	-0.537721	-0.497935	-0.378182	-0.94871	-0.59209	IRF2	E
ENSG00000164305	2.04638	0.924719	-0.52701	-1.82633	-0.425465	-0.774585	-0.642185	0.204243	-0.666781	-0.22722	0.230724	0.57501	1.1085	CASP3	A
ENSG00000164306	2.32922	1.60323	-0.0335973	-1.0539	0.251676	-0.723149	-0.522259	-1.00083	-0.175964	-0.744443	-0.183985	-0.309232	0.563233	PRIMPOL	A
ENSG00000151725	1.71089	-1.0791	-1.49448	-0.871156	-1.64692	0.280732	-0.0590161	0.271032	0.140973	0.545224	0.650107	0.547633	1.00409	CENPU	B
ENSG00000151726	-2.84279	1.4949	0.830397	0.417267	0.274129	0.734567	-0.196807	-0.0667519	-0.254406	-0.199584	-0.0878177	-0.200989	0.0978804	ACSL1	E
ENSG00000164323	1.66821	1.69742	0.291074	-0.89226	0.48936	1.18441	-0.796246	-0.484929	-0.895868	-0.843761	-0.928936	-0.716872	0.228392	CFAP97	F
ENSG00000109762	-2.31487	1.53321	0.660938	-1.29327	-0.11035	0.224651	-0.276354	0.736945	-0.709249	0.898865	0.28601	0.0398167	0.323663	SNX25	E
ENSG00000186352	-1.90238	0.264092	-0.394963	-1.59225	-0.384296	-0.434817	-0.390887	0.693825	0.639732	0.864382	1.10394	1.50773	0.0258863	ANKRD37	C
ENSG00000168491	2.26716	0.291658	0.284546	-0.474182	0.819635	-1.10709	-1.23347	-0.316242	-0.180249	0.054304	-1.09273	-0.518347	1.205	CCDC110	A
ENSG00000154553	2.39317	-0.352806	0.506404	0.668699	0.629623	-1.21038	-0.173263	0.481148	0.318536	-0.621274	-0.867924	-1.39147	-0.380465	PDLIM3	F
ENSG00000109794	0.27426	2.06285	1.29962	0.968801	0.562559	0.152955	-0.361054	-0.451337	-0.533511	-0.732078	-1.05638	-1.23585	-0.950832	FAM149A	F
ENSG00000083857	-2.0028	-1.64526	-0.926467	-0.287819	-0.269607	-0.0805511	0.227462	0.634026	0.914282	0.795985	0.945491	0.908382	0.786882	FAT1	C
ENSG00000153404	-0.609581	1.26573	1.07289	1.47261	1.57147	-0.0460743	-0.0202021	-0.347784	-0.451942	-0.722345	-1.00608	-1.12175	-1.05694	PLEKHG4B	E
ENSG00000286169	-0.0912593	1.52554	1.52305	1.17036	0.907394	0.211667	-0.0287013	-0.365883	-0.572588	-0.87847	-1.10089	-1.06331	-1.23692	AHRR	E
ENSG00000171368	-2.78094	-0.680243	-0.135952	0.461629	1.48718	0.0435421	0.983502	0.108903	0.278981	0.0123368	0.398664	0.162808	-0.340408	TPPP	C
ENSG00000206077	-2.23345	-1.5569	-0.0490721	0.737292	0.648711	-0.693979	0.306037	-0.128222	0.848853	1.35317	0.302607	0.605251	-0.140301	ZDHHC11B	C
ENSG00000188818	0.837625	1.55745	1.09539	0.645085	1.10248	-1.78815	-0.911275	-1.23878	0.000519414	-0.396096	-0.152614	-0.286054	-0.465586	ZDHHC11	F
ENSG00000071539	0.766819	-1.50493	-1.3534	-0.624132	-1.98843	0.506977	0.219779	0.575876	0.559899	0.739295	0.721906	0.715157	0.665187	TRIP13	B
ENSG00000174358	2.57386	0.0400987	1.17554	0.32594	-0.315798	-0.579289	-1.00453	0.509298	0.113066	-0.99623	-0.766707	-0.610412	-0.464831	SLC6A19	F
ENSG00000164362	-0.184904	-1.2452	-1.31423	-1.42096	-1.04394	-0.396329	1.24531	1.22136	1.0047	0.615653	0.322717	0.89115	0.304674	TERT	D
ENSG00000153395	1.31719	2.76989	-0.46745	-0.042011	-0.0223693	0.0763608	-0.145174	-0.321891	-0.374925	-0.671802	-0.733194	-0.415389	-0.969236	LPCAT1	F
ENSG00000113430	1.73382	1.12961	0.333908	1.03694	0.485018	0.10584	0.297256	-0.290931	0.01658	-0.941822	-1.27645	-1.05297	-1.5768	IRX4	F
ENSG00000170561	2.14728	-0.789113	-2.25447	-0.721159	0.127331	0.563623	-0.416226	0.569868	-0.1388	0.370301	-0.0443297	0.26092	0.324768	IRX2	B
ENSG00000164151	-3.0447	-0.4526	-0.252863	0.117254	0.21493	0.360774	0.12096	0.547521	0.0829633	-0.041251	0.739651	0.570155	1.0372	ICE1	C
ENSG00000215218	-1.43829	0.0412628	1.00097	1.32153	1.72398	0.794659	0.315092	0.126681	-0.429117	-0.487277	-0.743991	-1.03918	-1.18632	UBE2QL1	E
ENSG00000037474	1.20199	-1.36752	-1.50102	-1.06649	-1.50498	0.119988	-0.0332858	0.457071	0.664127	0.541495	0.766503	0.843961	0.878165	NSUN2	B
ENSG00000215217	0.659115	1.19415	0.964916	0.884569	0.433167	0.960099	0.570968	-0.0649197	-0.551446	-1.32571	-1.3188	-1.58443	-0.821666	C5orf49	E
ENSG00000112902	-2.34428	-1.43321	-0.609656	-0.40532	-0.193581	-0.0383897	0.321137	0.59235	0.68609	0.799261	0.963955	0.798588	0.863053	SEMA5A	C
ENSG00000150753	1.18383	-1.66996	-1.35906	-0.728129	-1.71433	0.471713	0.206026	0.52112	0.56067	0.48519	0.585787	0.692639	0.764506	CCT5	B
ENSG00000164237	1.97538	1.32256	0.87438	0.414152	1.08437	-0.67368	-0.446377	-0.910031	-0.842575	-0.700711	-0.775044	-0.860579	-0.461849	CMBL	F
ENSG00000145491	-2.67983	-0.805138	0.129642	-0.299928	0.528242	-0.184451	-0.487932	-0.0804553	0.63025	1.3992	0.683601	0.545242	0.621551	ROPN1L	C
ENSG00000164236	-2.98093	-0.878529	0.163076	0.678662	0.941964	0.150118	0.0296343	-0.0126472	0.255411	0.655501	0.400543	0.533676	0.0635221	ANKRD33B	C
ENSG00000169862	-1.82205	0.6834	1.15972	1.22805	1.59218	0.494523	0.123178	-0.185992	-0.244139	-0.48409	-0.624407	-0.998508	-0.921858	CTNND2	E
ENSG00000039139	-1.90061	0.371107	0.608537	0.340149	-2.06855	1.27573	0.992521	0.710791	-0.214283	-0.415058	-0.0962318	0.0227165	0.373179	DNAH5	C
ENSG00000038382	-2.26902	-0.652863	-0.937651	0.337797	-1.10511	1.43207	0.268536	0.881675	0.733656	-0.175687	0.454634	0.548692	0.483275	TRIO	C
ENSG00000145569	-2.4026	-1.1352	-0.645742	-0.371877	-0.592919	0.344799	0.11625	0.468448	0.662989	0.736561	0.998684	0.763018	1.05759	OTULINL	C
ENSG00000154122	1.73738	1.73558	1.17926	0.669883	0.044233	-0.114469	-0.434291	-0.723626	-0.636736	-0.905229	-0.892213	-0.875883	-0.78389	ANKH	F
ENSG00000154153	0.511659	0.886529	1.55878	0.754583	1.58033	0.232573	-0.320899	-0.276119	-0.812055	-0.677559	-1.24993	-1.36603	-0.821856	RETREG1	E
ENSG00000145555	2.76756	1.28627	0.0473877	-0.0283599	-0.626784	0.175943	-0.223354	-0.280509	-0.349739	-0.939257	-0.569946	-0.564364	-0.694849	MYO10	F
ENSG00000176788	-1.88808	-1.05762	-0.543826	-0.176994	-0.24713	-1.03109	-0.456482	0.23192	0.678598	0.907803	1.08387	1.14648	1.35254	BASP1	D
ENSG00000145526	1.136	1.42982	1.30007	0.873343	0.999702	-0.369173	-0.198219	-0.406559	-0.597231	-0.759343	-0.93472	-1.28865	-1.18504	CDH18	F
ENSG00000133401	2.58853	1.31041	0.628488	0.235599	0.108814	-0.381552	-0.617897	-0.513196	-0.699944	-0.862225	-0.70979	-0.520303	-0.566926	PDZD2	F
ENSG00000113389	2.39829	0.816519	0.639433	0.720405	0.822876	-0.488225	-0.678546	-0.684366	-0.668399	-0.885856	-0.961806	-0.762162	-0.268165	NPR3	F
ENSG00000151388	2.26464	-0.0408223	-0.388269	0.224066	0.733481	0.211297	0.331698	0.853336	-1.27469	-1.38681	-1.28711	-0.0360188	-0.204801	ADAMTS12	F
ENSG00000082196	-0.271883	1.57078	1.46957	0.411515	1.4236	0.0483033	-0.0935038	-0.121697	-1.20374	-0.35043	-1.33799	-1.28337	-0.261147	C1QTNF3	E
ENSG00000039560	-1.49932	-1.34801	-0.961017	-0.814402	-1.084	-0.0309447	0.26846	0.687654	0.825451	0.848735	0.981148	1.0972	1.02904	RAI14	D
ENSG00000205838	-2.1748	-1.1448	0.951318	0.305644	0.733773	-0.873653	-0.129148	0.0153411	0.276839	1.85957	-0.175735	0.0944443	0.261205	TTC23L	C
ENSG00000113456	1.01847	-1.13108	-1.41744	-1.08984	-1.51007	0.135727	-0.246811	0.351629	0.0884892	0.54125	0.829076	1.04047	1.39013	RAD1	B
ENSG00000113460	1.72526	-1.01769	-1.12745	-1.51228	-1.49501	0.20977	-0.0602529	0.535899	0.378407	0.41438	0.31093	0.588111	1.04992	BRIX1	B
ENSG00000113494	2.46386	1.67797	0.458499	-0.216835	0.123054	-0.313198	-0.614452	-0.659909	-0.682126	-0.603958	-0.610397	-0.831331	-0.191178	PRLR	F
ENSG00000152582	-1.11184	1.1883	1.61246	-0.236353	2.09569	-0.976543	-0.572211	-0.756918	-0.432822	0.0291952	-0.230984	-0.412607	-0.195375	SPEF2	E
ENSG00000168671	1.69577	1.95358	0.963175	0.245765	0.345981	-0.677568	-0.597524	-0.362984	-1.24106	-0.397228	-1.06708	-0.580408	-0.280415	UGT3A2	F
ENSG00000145604	1.398	-0.634772	-1.44568	-1.19119	-1.39483	-0.722496	-0.305262	0.176294	0.657079	0.736071	0.733564	0.848568	1.14465	SKP2	B
ENSG00000152620	-1.00936	0.447407	-0.899248	-1.79645	-0.715547	0.176877	-0.672574	0.283709	-0.250028	0.666926	0.921087	1.06306	1.78415	NADK2	C
ENSG00000197603	-1.19906	1.41095	1.17521	1.06772	1.71445	0.156874	-0.18609	-0.678955	-0.765094	-0.585931	-0.628038	-1.03207	-0.449963	CPLANE1	E
ENSG00000113569	0.876143	-1.13821	-2.02475	-0.946437	-1.31471	0.756264	-0.0302343	0.496982	0.60844	0.337453	0.725907	0.737806	0.915338	NUP155	B
ENSG00000168621	-1.06013	0.478128	1.236	1.93994	1.38387	-0.478116	-0.298767	-0.370805	-0.59596	-1.49111	0.0940199	-0.573812	-0.263253	GDNF	E
ENSG00000113594	-1.47009	1.38969	-0.19352	-0.473509	1.56401	-0.52551	-1.27261	-0.944804	-0.358334	-0.137381	0.743289	0.450406	1.22835	LIFR	E
ENSG00000145623	-0.788998	-0.513675	-1.24639	-1.04154	-1.15132	-0.2847	-0.450126	0.0196417	0.432465	0.739844	1.34243	1.48597	1.4564	OSMR	D
ENSG00000164327	-2.22171	1.03881	0.554278	-0.239787	1.75785	1.1858	-0.447238	-0.219109	-0.657312	-0.403707	-0.0266458	-0.498731	0.177496	RICTOR	E
ENSG00000082074	-1.3591	-0.0657889	-0.334924	-1.21557	-0.811315	-1.06948	0.0445504	-0.0872869	1.57542	0.632312	0.272568	1.8674	0.551212	FYB1	C
ENSG00000153071	-1.01322	1.28148	1.28049	1.19902	1.42749	0.1575	0.0561551	-0.120598	-0.369524	-0.706897	-0.787595	-1.3178	-1.0865	DAB2	E
ENSG00000113638	-0.716407	1.34846	1.05306	0.771157	1.69983	0.604034	-0.716091	-1.2365	-1.15284	-0.977497	-0.500718	-0.331116	0.154629	TTC33	E
ENSG00000171522	0.22603	1.24035	0.867865	1.1739	0.969844	0.844365	0.41681	-0.183344	-0.699537	-1.17282	-1.36639	-1.19025	-1.12682	PTGER4	E
ENSG00000132357	1.15332	2.19347	0.691398	0.1157	0.00251309	-1.12266	-0.978499	-0.189006	-0.0200466	-1.45041	-0.252277	-0.755678	0.612172	CARD6	A
ENSG00000182836	-2.18277	-1.49179	-0.7865	-0.7452	0.0841655	0.10771	0.439566	0.49015	0.734184	0.82209	0.875183	0.691258	0.961958	PLCXD3	D
ENSG00000083720	2.35777	-0.0702035	-1.33256	-1.36104	-0.297061	0.741292	-0.979166	-0.436402	-0.270064	0.353127	0.463474	0.0525752	0.778259	OXCT1	A
ENSG00000151876	2.49334	0.890281	-0.116037	-1.40936	-0.643508	-1.32369	-0.195475	-0.2601	-0.582002	0.154194	0.445293	0.208839	0.338218	FBXO4	A
ENSG00000112964	1.52595	1.62319	1.11921	0.680755	0.658357	-0.0614967	-0.366496	-0.555997	-0.67455	-0.843671	-1.01679	-1.21531	-0.87314	GHR	F
ENSG00000250722	1.38875	1.84157	1.07537	0.446445	1.03758	-0.588276	-0.768354	-0.842254	-0.71399	-0.846076	-0.665958	-0.656045	-0.70876	SELENOP	F
ENSG00000177721	1.17756	0.534279	1.47543	0.922116	0.9669	-0.945871	-0.0970732	-0.346842	0.169698	-0.429773	-0.33687	-1.89246	-1.1971	ANXA2R	F
ENSG00000177453	-1.43884	-1.59792	-0.81093	-0.164947	-1.20736	0.878239	0.0365822	1.16939	0.601442	-0.0907145	1.3492	0.849505	0.426352	NIM1K	D
ENSG00000172244	1.93204	-0.868301	-1.53551	-0.761032	-1.59969	-0.143979	-0.0968633	0.111698	0.407879	0.471889	0.431234	0.688513	0.962123	C5orf34	B
ENSG00000170571	1.21894	2.04228	1.42854	0.0536539	0.572772	-0.095435	-0.780729	-0.617752	-0.927352	-0.7944	-0.695002	-0.771871	-0.633639	EMB	F
ENSG00000151883	1.32403	1.53011	1.44409	0.881336	0.678642	-0.376846	-0.553731	-0.754243	-0.698425	-0.999399	-0.838658	-0.95227	-0.684637	PARP8	F
ENSG00000213949	1.2063	2.00861	0.956431	0.256445	0.478649	-1.00157	-0.780673	-0.257288	-1.06915	-1.34133	0.424687	-0.204827	-0.676287	ITGA1	F
ENSG00000164171	2.48466	-0.0720534	-1.34657	-0.891465	-1.23189	1.01455	-0.159873	0.501713	-0.0222443	-0.585044	0.00896119	0.121923	0.17732	ITGA2	B
ENSG00000164172	2.91923	0.378307	-0.393809	-0.799435	-0.618525	-0.732608	-0.820857	-0.234281	-0.375956	-0.315293	-0.080802	0.351619	0.722406	MOCS2	A
ENSG00000185305	-0.76847	1.79629	0.896846	-0.603066	1.02463	1.43799	0.122666	0.337694	-0.796767	-1.01818	-0.869595	-1.02842	-0.531623	ARL15	E
ENSG00000164294	-0.430562	-0.518666	-1.02755	-0.978458	-0.139684	-1.5881	-0.499452	-0.253429	0.58118	0.676077	1.19305	1.46133	1.52427	GPX8	D
ENSG00000234602	-2.90978	0.325564	0.621917	0.719299	-0.747363	0.477365	0.366094	0.90228	-0.191433	0.71582	0.0701323	-0.4693	0.119403	MCIDAS	C
ENSG00000152669	-1.01228	1.07419	1.5233	1.32719	-0.000457264	0.47745	0.68527	0.440285	-0.25407	-0.746946	-1.04305	-1.02919	-1.44169	CCNO	E
ENSG00000067113	-2.85012	0.71847	0.439644	-0.243348	-0.466448	-0.500312	0.0699089	-0.078327	-0.182712	0.465188	0.727505	0.801785	1.09877	PLPP1	C
ENSG00000134352	0.649762	2.28241	0.901346	-0.49946	0.267187	0.933879	-0.853793	-0.591109	-1.30648	-0.9106	-0.623208	-0.530526	0.280591	IL6ST	F
ENSG00000155542	2.78652	0.90913	0.703413	-0.249439	-0.908647	-0.833401	0.23187	-0.275642	-0.63994	-0.473714	-0.268523	-0.574533	-0.407092	SETD9	A
ENSG00000145632	-1.22764	0.154446	0.80099	1.36588	1.60848	1.07635	0.403054	0.137479	-0.389325	-1.01911	-1.05299	-0.856671	-1.00095	PLK2	E
ENSG00000113448	-1.82528	-1.47555	-0.925967	-0.72117	-0.500121	0.0527649	0.0931402	0.61627	0.830281	0.786155	1.06409	0.898487	1.1069	PDE4D	D
ENSG00000035499	0.585517	-1.81952	-1.42385	-0.106867	-1.74919	0.575542	-0.0368283	0.632075	0.454701	0.963124	0.944414	0.424715	0.556163	DEPDC1B	B
ENSG00000164182	-0.540721	-1.89253	-0.645947	-0.960692	-1.34542	-0.0639316	0.309593	0.486266	0.745499	0.67351	0.771057	1.20596	1.25736	NDUFAF2	D
ENSG00000188725	1.5373	0.711124	-0.729021	-1.96491	-0.998464	0.909559	-0.714736	-0.0677355	-0.570503	0.039214	-0.00547366	0.506127	1.34751	SMIM15	A
ENSG00000086200	2.43137	-0.471544	-1.05193	-1.04817	-1.31263	0.936934	-0.587876	0.139202	0.00548168	0.152273	0.116604	-0.113121	0.80341	IPO11	B
ENSG00000164197	-1.65516	1.21863	0.772033	-0.394652	2.14616	0.415489	-0.062039	-0.252761	-0.731141	-0.439482	0.0496869	-1.19598	0.129219	RNF180	E
ENSG00000186479	1.42488	1.8487	0.173499	0.0154636	0.427229	0.668923	0.418354	-0.104497	-0.377505	-1.63866	-1.26864	-0.730069	-0.857673	RGS7BP	F
ENSG00000049192	0.911929	1.50103	1.05347	1.16512	0.77616	0.142818	-0.35362	-0.702937	-0.1326	-1.06875	-0.733672	-1.62138	-0.937578	ADAMTS6	F
ENSG00000123219	0.947909	-1.19906	-1.23279	-1.12908	-1.73451	0.14789	-0.121488	0.415867	0.258762	0.725694	0.736455	0.837811	1.34654	CENPK	B
ENSG00000069020	-1.50077	-0.417464	0.45911	1.01111	1.80782	1.30115	0.479306	-0.178926	0.174577	-0.862884	-0.11478	-1.08521	-1.07304	MAST4	E
ENSG00000145675	1.60153	1.85321	1.04325	0.32582	0.532854	-0.0119508	-0.400927	-0.518365	-0.690232	-0.845412	-0.72808	-1.21302	-0.94868	PIK3R1	F
ENSG00000134057	1.27254	-1.90665	-1.37765	0.178432	-1.6389	0.808966	0.248954	0.553497	0.465174	0.612824	0.695131	-0.0741186	0.161795	CCNB1	B
ENSG00000153044	2.35384	0.305596	-1.09037	-0.683043	-1.96104	0.350414	-0.39325	-0.142072	0.0191618	0.181344	0.163122	0.218197	0.678097	CENPH	A
ENSG00000131844	2.25956	1.22076	0.468097	0.337412	0.715101	0.234868	-0.610121	-0.995006	-1.11234	-0.338009	-0.419001	-1.05973	-0.701585	MCCC2	F
ENSG00000131711	-0.211877	2.00629	1.0975	1.11221	0.384571	0.502824	0.193879	-0.171082	-0.631172	-1.177	-0.920953	-1.06621	-1.11899	MAP1B	E
ENSG00000157111	1.85719	-0.539984	-0.950375	-1.45787	-1.55102	0.148348	0.425106	1.38707	0.622223	-0.288872	-0.205169	0.404194	0.149159	TMEM171	B
ENSG00000164338	0.806672	-0.939017	-1.66213	-1.21398	-1.59651	0.481457	-0.106379	0.660089	0.191536	0.583633	0.952708	0.815902	1.02603	UTP15	B
ENSG00000214944	-1.16095	2.24765	0.945753	0.977174	1.05299	-0.26876	-0.262553	-0.419522	-0.819956	-0.737561	-0.706808	-0.777275	-0.0701881	ARHGEF28	E
ENSG00000171617	-2.02453	-0.132001	0.888141	1.71834	0.987254	1.24641	-0.178706	0.13124	-0.657325	-0.762279	-0.356774	-0.595688	-0.264072	ENC1	E
ENSG00000198780	-2.17968	-1.40658	-0.52823	-0.0206425	-0.515945	0.604529	-0.28495	0.288879	0.349465	0.371597	0.807418	1.00987	1.50427	FAM169A	C
ENSG00000176928	-2.98607	-0.752699	0.527468	0.21409	1.22739	0.192905	-0.0146789	0.37389	0.52115	0.365662	0.243253	0.186535	-0.0988884	GCNT4	C
ENSG00000113161	2.23235	0.825654	-0.0413393	1.3149	-0.689502	0.722575	-0.941845	-0.16341	-0.97019	-1.08795	-0.5903	-0.433847	-0.177089	HMGCR	F
ENSG00000152359	2.96641	-0.930087	-0.492931	-0.0506457	-1.11703	0.11396	-0.385168	0.221071	-0.477655	-0.135198	-0.380875	0.241581	0.426565	POC5	A
ENSG00000181104	2.08861	2.04752	0.583577	-0.0265672	-0.475014	-0.747856	-0.76304	-0.438379	-0.365407	-0.956454	-0.590303	-0.383739	0.0270536	F2R	F
ENSG00000164251	0.989548	1.7869	1.33123	0.916301	0.49858	0.0673209	-0.529699	-1.1446	-0.993279	-0.891001	-0.958881	-0.756697	-0.315727	F2RL1	F
ENSG00000132846	-0.92318	1.24002	1.22305	1.19602	1.71859	0.047771	-0.178543	-0.35032	-0.290635	-0.796462	-0.93124	-1.17272	-0.782342	ZBED3	E
ENSG00000113231	-2.75571	-0.341617	0.608896	0.94608	1.41061	0.78221	0.250748	0.12311	-0.047822	-0.293757	-0.224336	-0.452673	-0.00573585	PDE8B	E
ENSG00000145685	-2.41083	-1.41462	-0.673939	-0.257776	-0.118794	0.323448	0.165647	0.342558	0.620122	0.608869	0.934394	0.888841	0.992076	LHFPL2	C
ENSG00000113273	-0.646599	-0.805214	-1.26081	-1.10223	-1.85856	0.567953	0.142079	0.652529	0.915694	0.550006	0.755674	0.969842	1.11963	ARSB	D
ENSG00000152409	-1.21435	1.63078	1.15531	0.382681	1.72772	0.605936	-0.314424	-0.541325	-0.838648	-0.875751	-0.531203	-0.896711	-0.290013	JMY	E
ENSG00000152413	1.68519	0.715862	-1.05174	-1.83888	-1.51133	1.09625	0.0799296	0.41487	-0.351762	-0.0558571	0.0786808	0.157601	0.581188	HOMER1	A
ENSG00000164309	-2.20604	-0.585513	0.825784	0.743168	2.25689	-0.0249192	-0.192783	-0.547914	-0.143951	-0.0505681	0.23202	-0.173282	-0.132899	CMYA5	E
ENSG00000164300	0.875161	1.56492	0.698849	0.580793	0.808506	1.16082	-0.00191227	-0.38615	-0.839565	-1.00589	-0.959826	-1.41652	-1.07919	SERINC5	F
ENSG00000189127	-2.73051	-1.56003	0.337316	0.561222	0.140602	0.762821	0.335457	0.48534	0.096742	0.173507	0.61617	0.452981	0.328374	ANKRD34B	C
ENSG00000113319	-2.01085	-0.852798	0.132829	-1.17654	-0.451212	-0.563378	0.0220944	0.499143	1.27596	1.38056	0.541791	1.10432	0.0980895	RASGRF2	C
ENSG00000145687	0.589046	1.651	1.49284	0.898474	1.18807	-0.394791	-0.65175	-0.683043	-0.863436	-0.823186	-0.921136	-0.918227	-0.563853	SSBP2	F
ENSG00000205464	1.03571	1.64019	1.02923	0.674695	1.37017	-0.562968	-0.355158	-1.22945	-0.948183	-0.794741	-0.721697	-0.878564	-0.259232	ATP6AP1L	F
ENSG00000152422	2.82725	-0.661207	-0.0757502	-0.216257	-0.12961	1.13378	-0.173763	-0.889098	-0.310043	-0.705387	-0.0537946	-0.882506	0.136389	XRCC4	A
ENSG00000164176	-2.15689	-1.82405	-0.0841391	-0.107553	0.299874	-0.275134	-0.218679	0.459623	0.478318	1.32473	0.67749	0.955367	0.471043	EDIL3	C
ENSG00000081189	-0.127373	2.07143	1.89877	0.474814	0.50846	-0.116065	-0.393834	-0.956531	-0.846567	-0.687674	-0.862443	-0.729594	-0.233383	MEF2C	E
ENSG00000153140	2.16587	1.81159	0.811726	-0.0827818	-0.40331	-0.563662	-0.738044	-0.808402	-0.944471	-0.550214	-0.612846	-0.275959	0.190499	CETN3	F
ENSG00000176055	1.74639	1.43315	0.816889	-1.03869	0.456718	0.625168	-0.533305	-0.579374	-1.18741	-0.991916	-0.906882	-0.51264	0.671906	MBLAC2	F
ENSG00000113356	0.847307	-0.585644	-0.692244	-2.03971	-1.76232	0.806808	0.366563	0.474929	0.386026	0.291431	0.222595	0.351737	1.33252	POLR3G	B
ENSG00000164199	1.09194	2.32435	1.12456	0.380932	-0.195038	0.0263709	0.0521126	-0.611865	-0.698607	-0.899116	-0.849025	-1.00909	-0.737522	ADGRV1	F
ENSG00000113369	-2.24144	-0.619795	0.414117	0.432551	2.02858	0.3951	-0.516244	-0.401369	-0.517877	-0.3982	0.128024	0.294245	1.00232	ARRDC3	E
ENSG00000175745	-2.17122	-1.48951	-0.767629	-0.634336	-0.300095	0.445511	0.35691	0.605815	1.0401	0.931559	0.768844	0.520646	0.693407	NR2F1	C
ENSG00000133302	1.33781	-0.219661	-1.46688	-1.62806	-1.63708	0.210663	-0.0269602	0.510075	0.0108148	0.360647	0.665934	0.822016	1.06068	SLF1	B
ENSG00000164291	-1.87304	-1.47674	-0.823031	-0.618793	-0.0867103	-0.263012	-0.0369855	0.525643	0.534296	0.600437	0.982254	1.07989	1.45579	ARSK	D
ENSG00000175449	-1.14543	-1.22197	-0.47274	-0.580404	-0.313992	-1.16185	-0.0274132	-0.0444303	0.194604	0.706549	0.488302	1.83332	1.74546	RFESD	D
ENSG00000145757	-1.52669	-1.61084	0.756392	0.855252	1.01395	-1.29176	0.120224	0.0590766	-0.453762	-0.101798	1.08638	-0.181811	1.27539	SPATA9	C
ENSG00000164292	-2.10876	-1.55834	-0.546754	-0.359976	0.220531	-0.458867	-0.0183679	0.282996	0.536957	0.893287	1.06721	0.902712	1.14737	RHOBTB3	D
ENSG00000173221	1.47288	-0.107698	0.271569	-0.851435	-0.457201	-2.38358	-0.632874	-0.648738	0.682288	0.752548	0.518688	0.850667	0.532885	GLRX	A
ENSG00000118985	-2.13444	-1.0154	-0.990889	-0.755876	-0.608681	0.318755	0.201086	0.633328	0.71826	0.698183	0.884949	1.19425	0.856479	ELL2	D
ENSG00000153113	-2.99227	-0.36363	0.278988	0.701371	0.399419	1.39254	0.355124	0.295133	0.0746967	-0.0851425	0.0877185	-0.0998766	-0.0440695	CAST	C
ENSG00000164307	-2.71531	0.665852	0.534337	-0.508696	1.39183	0.625175	0.44609	0.285193	-0.0801356	0.0811164	0.40183	-0.896222	-0.231059	ERAP1	E
ENSG00000164308	-1.94629	-0.9388	0.237287	0.287343	1.27306	0.711222	-0.578909	-0.392961	0.183183	-1.02922	0.681877	1.72421	-0.21201	ERAP2	C
ENSG00000113441	-2.53883	0.437789	0.0100956	-0.560818	1.23764	1.56157	0.0328169	0.374298	-0.405859	-0.323766	0.0251417	-0.497398	0.647323	LNPEP	C
ENSG00000174136	1.13347	2.58061	0.599336	0.0462762	-0.0861897	0.463918	-0.386131	-0.741653	-0.486807	-0.83784	-0.772788	-0.971773	-0.540428	RGMB	F
ENSG00000174132	2.32249	1.63248	0.78775	-0.262163	-0.43609	-0.469061	-0.230615	-0.920559	-0.488775	-0.957507	-0.829219	0.133673	-0.282408	FAM174A	F
ENSG00000113532	0.121618	0.945921	1.17196	1.08639	1.38291	0.592099	0.145317	-0.0582668	-0.552788	-0.970837	-1.2224	-1.41291	-1.22902	ST8SIA4	E
ENSG00000173930	1.70232	1.47462	0.867242	0.968071	0.490188	-0.00342384	-0.358581	-0.422612	-0.991982	-1.23303	-1.01692	-0.915703	-0.560185	SLCO4C1	F
ENSG00000145730	-1.9158	-0.848497	-0.626467	-1.0755	-0.946681	0.246555	0.0952292	0.537391	0.849732	0.3	1.0032	1.46712	0.913714	PAM	D
ENSG00000112874	2.19186	1.59381	0.738844	-0.257968	0.194193	0.0987116	-0.78324	-0.684388	-1.47627	-0.529773	-0.511593	-0.403633	-0.17055	NUDT12	F
ENSG00000184349	-2.8112	-1.32059	-0.309145	0.148892	0.315787	0.323659	0.382976	0.395984	0.76457	0.438108	0.655705	0.561026	0.454226	EFNA5	C
ENSG00000145743	1.29527	2.13167	0.905981	0.347111	0.502755	0.325149	-0.491884	-0.747295	-0.966588	-0.843578	-0.906656	-0.830194	-0.721742	FBXL17	F
ENSG00000151422	-2.16888	-0.743949	-0.718617	-0.284635	0.579031	-0.0369791	-0.641052	0.0918429	-0.0904445	0.190151	0.924675	1.06996	1.82889	FER	C
ENSG00000112893	-2.15165	-0.455155	-0.902301	-1.25567	0.00870258	0.765267	-0.313323	0.165854	0.341787	0.5854	1.0372	0.801649	1.37224	MAN2A1	C
ENSG00000164211	0.958059	1.72125	0.558587	0.645516	0.450467	1.12435	-0.0245183	-0.0152652	-0.896407	-1.12368	-1.09065	-1.20045	-1.10725	STARD4	F
ENSG00000134986	-0.58076	2.23728	1.24745	0.49789	0.963398	-0.0121763	0.118679	-0.168866	-0.657166	-0.727984	-1.15449	-1.01038	-0.752876	NREP	E
ENSG00000129595	0.517501	2.00133	1.27963	0.880724	0.837928	-0.1589	-0.306108	-0.814875	-0.903422	-0.726145	-0.817082	-1.22277	-0.567807	EPB41L4A	F
ENSG00000152503	2.47114	1.79789	0.431794	-0.0868258	-0.419579	-0.63506	-0.45927	-0.540835	-0.629202	-0.577317	-0.605271	-0.442286	-0.305176	TRIM36	A
ENSG00000164221	1.78157	1.17812	0.955023	-0.333462	0.607553	0.390839	-0.817558	-0.122721	-0.777818	-1.15484	-1.25888	-1.11434	0.666523	CCDC112	F
ENSG00000145780	1.51425	2.25957	-0.0239448	-0.711038	0.433661	0.83711	-0.473483	-0.554017	-1.16997	-0.702562	-0.780349	-0.369324	-0.259898	FEM1C	F
ENSG00000145781	2.44242	1.43152	0.615929	-0.987965	-0.69218	0.164776	-0.83416	-0.407011	-0.71708	-0.417509	-0.680267	-0.191137	0.27267	COMMD10	F
ENSG00000092421	0.637159	-1.09425	0.0334929	-0.871034	-1.91066	-0.890466	-0.619546	0.373341	1.50113	0.224036	0.689144	0.834186	1.09346	SEMA6A	B
ENSG00000169570	1.49076	2.2777	0.387855	-0.75031	-0.229996	0.808475	-0.964911	0.0632082	-0.829351	-0.750896	-0.752113	-0.63584	-0.114575	DTWD2	F
ENSG00000145779	-1.72769	-1.38759	-0.862895	-0.991116	-0.771833	0.341661	0.244308	0.755671	0.70249	0.671902	0.915126	1.1298	0.980171	TNFAIP8	D
ENSG00000064692	1.28826	1.91643	0.554853	0.750734	-0.141933	0.256204	0.1908	-0.802011	-0.554385	-1.23861	0.135801	-1.62256	-0.733581	SNCAIP	F
ENSG00000064652	1.6507	1.79464	0.797562	0.181768	1.00861	-0.79574	-0.771074	-0.950767	-0.978132	-0.675505	-0.343475	-0.835706	-0.0828832	SNX24	F
ENSG00000061455	2.63787	1.45811	0.191663	-0.214687	0.337188	-0.542928	-0.485243	-0.912737	-0.812074	-0.480469	-0.427882	-0.342921	-0.405885	PRDM6	A
ENSG00000113368	1.88272	-0.66027	-1.77394	-0.497917	-1.84811	0.541731	0.12612	0.436616	0.333345	0.407214	0.432537	0.147366	0.472594	LMNB1	B
ENSG00000230561	1.84128	1.43241	1.20704	0.0313834	-0.31456	-0.355873	-1.0319	0.596847	-0.194484	-1.32366	-0.0816969	-1.01413	-0.792667	CCDC192	F
ENSG00000064651	1.14267	2.44786	0.792458	-0.216257	-0.190315	0.536623	-0.228834	-0.0330148	-0.794948	-0.81625	-0.934717	-0.962184	-0.74309	SLC12A2	F
ENSG00000138829	-2.79466	-1.34102	0.0929725	0.274091	0.0147906	0.0404826	0.314765	0.715169	0.679098	0.209466	0.514578	0.870332	0.409938	FBN2	C
ENSG00000113396	1.48843	1.60489	1.09	0.205302	1.16431	-0.790014	-0.313011	-0.399764	-0.783521	-0.504826	-1.06238	-1.23679	-0.462635	SLC27A6	F
ENSG00000066583	2.5905	1.36999	0.493921	0.0694465	0.261864	-0.402476	-0.338536	-0.55452	-0.719054	-0.622718	-0.760094	-0.874067	-0.514255	ISOC1	F
ENSG00000145808	0.419169	1.45574	1.22282	0.887092	1.57219	-0.554741	-0.137284	-0.342469	-0.74494	-0.611226	-0.95877	-1.43753	-0.770052	ADAMTS19	F
ENSG00000217128	-1.15029	1.8622	0.768622	0.299536	1.50547	0.924731	-0.642789	-0.609995	-1.11426	-0.878249	-0.515171	-0.57292	0.123123	FNIP1	E
ENSG00000072682	0.263162	-1.22698	-1.36078	-1.08338	-1.45834	-0.291343	-0.0823491	0.415513	0.811968	0.623744	0.928441	1.41953	1.04082	P4HA2	B
ENSG00000197208	1.19018	-1.93338	-0.530231	-0.70824	-0.712925	-0.370413	-0.702409	-0.49418	0.158929	0.77517	0.680336	1.11505	1.53211	SLC22A4	B
ENSG00000197375	0.828082	-1.10103	-1.10397	-1.10632	-0.853197	-1.10803	-0.500338	0.00645213	0.400183	0.839442	1.09765	1.28016	1.32091	SLC22A5	B
ENSG00000125347	-2.46798	0.371187	0.0572091	-0.0951111	-0.45835	0.494958	-0.446539	-0.866192	-0.522676	0.625477	1.09488	0.961494	1.25163	IRF1	C
ENSG00000205089	2.61329	1.02909	-0.157799	-0.843073	-1.1293	-0.315763	0.418952	-0.053312	-0.388597	-0.0228274	0.377622	-0.339502	-1.18879	CCNI2	A
[truncated: 4,983 more rows]
