# Supplementary material for: A combination approach of pseudotime analysis and mathematical modeling for understanding drug-resistant mechanisms
Source: Sci Rep. 2021 Sep 16;11:18511. doi: 10.1038/s41598-021-97887-z (PMC8445918; doi:10.1038/s41598-021-97887-z)
Supplement: Supplementary file 3 — Supplementary Table S2. [file 41598_2021_97887_MOESM3_ESM.xlsx]

## Sheet: table2_gene_module_df
ensembl_gene_id	module	chromosome_name	entrezgene	hgnc_symbol
ENSG00000000419	h	20	8813	DPM1
ENSG00000001036	c	6	2519	FUCA2
ENSG00000001497	l	X	81887	LAS1L
ENSG00000001629	i	7	54467	ANKIB1
ENSG00000002549	j	4	51056	LAP3
ENSG00000002586	e	X	4267	CD99
ENSG00000002834	i	17	3927	LASP1
ENSG00000003096	l	X	90293	KLHL13
ENSG00000003147	c	7	3382	ICA1
ENSG00000003989	a	8	6542	SLC7A2
ENSG00000004059	b	7	381	ARF5
ENSG00000004142	j	17	26073	POLDIP2
ENSG00000004399	a	3	23129	PLXND1
ENSG00000004455	k	1	204	AK2
ENSG00000004478	a	12	2288	FKBP4
ENSG00000004487	h	1	23028	KDM1A
ENSG00000004779	e	16	4706	NDUFAB1
ENSG00000005022	c	X	292	SLC25A5
ENSG00000005194	e	16	57019	CIAPIN1
ENSG00000005339	g	16	1387	CREBBP
ENSG00000005483	c	7	55904	KMT2E
ENSG00000005486	c	7	57414	RHBDD2
ENSG00000005700	e	6	25998	IBTK
ENSG00000005893	c	X	3920	LAMP2
ENSG00000006007	g	16	51573	GDE1
ENSG00000006015	h	19	55049	C19orf60
ENSG00000006327	a	16	51330	TNFRSF12A
ENSG00000006625	f	7	79017	GGCT
ENSG00000006634	f	7	10926	DBF4
ENSG00000006712	h	19	54623	PAF1
ENSG00000006831	g	12	79602	ADIPOR2
ENSG00000007168	i	17	5048	PAFAH1B1
ENSG00000007202	c	17	9703	KIAA0100
ENSG00000007255	c	19	79090	TRAPPC6A
ENSG00000007384	g	16	64285	RHBDF1
ENSG00000007541	b	16	9091	PIGQ
ENSG00000008018	e	6	5689	PSMB1
ENSG00000008083	k	6	3720	JARID2
ENSG00000008294	i	17	9043	SPAG9
ENSG00000008394	l	12	4257	MGST1
ENSG00000008988	d	8	6224	RPS20
ENSG00000009307	i	1	7812	CSDE1
ENSG00000009335	a	7	9690	UBE3C
ENSG00000009413	g	6	5980	REV3L
ENSG00000009844	e	6	51534	VTA1
ENSG00000009954	i	7	9031	BAZ1B
ENSG00000010244	a	17	7756	ZNF207
ENSG00000010256	c	3	7384	UQCRC1
ENSG00000011114	c	14	55727	BTBD7
ENSG00000011260	j	17	51096	UTP18
ENSG00000011304	h	19	5725	PTBP1
ENSG00000011426	f	7	54443	ANLN
ENSG00000012660	l	6	60481	ELOVL5
ENSG00000013275	c	19	5704	PSMC4
ENSG00000013364	a	16	9961	MVP
ENSG00000014216	c	11	823	CAPN1
ENSG00000014641	b	2	4190	MDH1
ENSG00000015171	h	10	10771	ZMYND11
ENSG00000015475	e	22	637	BID
ENSG00000017260	g	3	27032	ATP2C1
ENSG00000020426	e	14	4331	MNAT1
ENSG00000020577	i	14	23034	SAMD4A
ENSG00000022840	h	12	9921	RNF10
ENSG00000023191	c	11	6050	RNH1
ENSG00000023228	k	2	4719	NDUFS1
ENSG00000023318	i	9	23071	ERP44
ENSG00000023572	e	1	51022	GLRX2
ENSG00000023734	k	12	11171	STRAP
ENSG00000024526	f	1	55635	DEPDC1
ENSG00000025772	c	20	10953	TOMM34
ENSG00000025796	j	6	11231	SEC63
ENSG00000026025	l	10	7431	VIM
ENSG00000028528	c	15	6642	SNX1
ENSG00000029363	k	6	9774	BCLAF1
ENSG00000029993	f	X	3149	HMGB3
ENSG00000030582	c	17	2896	GRN
ENSG00000031698	l	1	6301	SARS
ENSG00000032389	l	2	7260	TSSC1
ENSG00000033011	k	16	56052	ALG1
ENSG00000033050	k	7	10061	ABCF2
ENSG00000033867	k	3	9497	SLC4A7
ENSG00000034510	a	2	9168	TMSB10
ENSG00000035115	g	2	26751	SH3YL1
ENSG00000035141	k	2	84908	FAM136A
ENSG00000037241	e	5	51121	RPL26L1
ENSG00000037474	i	5	54888	NSUN2
ENSG00000037897	k	12	4234	METTL1
ENSG00000038382	c	5	7204	TRIO
ENSG00000039068	g	16	999	CDH1
ENSG00000040275	f	5	54908	SPDL1
ENSG00000042493	k	2	822	CAPG
ENSG00000042753	e	19	1175	AP2S1
ENSG00000044115	g	5	1495	CTNNA1
ENSG00000044574	g	9	3309	HSPA5
ENSG00000047410	h	1	7175	TPR
ENSG00000047644	g	X	55841	WWC3
ENSG00000047849	i	3	4134	MAP4
ENSG00000048140	g	5	26262	TSPAN17
ENSG00000048162	c	5	51491	NOP16
ENSG00000048392	i	8	50484	RRM2B
ENSG00000048544	j	6	55173	MRPS10
ENSG00000048649	h	11	51773	RSF1
ENSG00000049239	c	1	9563	H6PD
ENSG00000049541	f	7	5982	RFC2
ENSG00000049656	h	5	81037	CLPTM1L
ENSG00000050820	h	16	9564	BCAR1
ENSG00000051108	b	16	9709	HERPUD1
ENSG00000051523	h	16	1535	CYBA
ENSG00000051596	c	5	84321	THOC3
ENSG00000052723	b	1	80143	SIKE1
ENSG00000053371	a	1	8574	AKR7A2
ENSG00000053372	k	1	51154	MRTO4
ENSG00000053501	l	19	55850	USE1
ENSG00000054148	b	9	29085	PHPT1
ENSG00000054654	f	14	23224	SYNE2
ENSG00000054793	a	20	10079	ATP9A
ENSG00000055044	e	2	51602	NOP58
ENSG00000055609	g	7	58508	KMT2C
ENSG00000055917	j	2	23369	PUM2
ENSG00000055950	b	10	84545	MRPL43
ENSG00000057019	h	3	131566	DCBLD2
ENSG00000057608	e	10	2665	GDI2
ENSG00000057663	e	6	9474	ATG5
ENSG00000058063	h	3	23200	ATP11B
ENSG00000058262	c	3	29927	SEC61A1
ENSG00000058272	g	12	4659	PPP1R12A
ENSG00000058673	i	1	9877	ZC3H11A
ENSG00000058673	i	1	441155	ZC3H11A
ENSG00000060138	h	12	8531	YBX3
ENSG00000060339	k	10	55749	CCAR1
ENSG00000061676	k	2	10787	NCKAP1
ENSG00000061794	e	12	60488	MRPS35
ENSG00000061936	h	12	6433	SFSWAP
ENSG00000062038	b	16	1001	CDH3
ENSG00000062282	k	11	84649	DGAT2
ENSG00000062485	j	12	1431	CS
ENSG00000062650	i	10	23063	WAPAL
ENSG00000062725	h	17	10513	APPBP2
ENSG00000063046	g	12	1975	EIF4B
ENSG00000063177	d	19	6141	RPL18
ENSG00000063241	j	19	79763	ISOC2
ENSG00000063322	c	19	55588	MED29
ENSG00000064115	i	12	51768	TM7SF3
ENSG00000064270	l	16	9914	ATP2C2
ENSG00000064393	a	7	28996	HIPK2
ENSG00000064419	k	7	23534	TNPO3
ENSG00000064490	c	19	8625	RFXANK
ENSG00000064545	c	19	54929	TMEM161A
ENSG00000064601	c	20	5476	CTSA
ENSG00000064651	a	5	6558	SLC12A2
ENSG00000065000	i	19	8943	AP3D1
ENSG00000065057	c	16	4913	NTHL1
ENSG00000065183	k	1	10885	WDR3
ENSG00000065268	i	19	57418	WDR18
ENSG00000065361	g	12	2065	ERBB3
ENSG00000065457	k	16	23536	ADAT1
ENSG00000065485	c	3	10954	PDIA5
ENSG00000065518	e	3	4710	NDUFB4
ENSG00000065526	i	1	23013	SPEN
ENSG00000065548	l	2	55854	ZC3H15
ENSG00000065833	k	6	4199	ME1
ENSG00000065882	i	4	23216	TBC1D1
ENSG00000065911	l	2	10797	MTHFD2
ENSG00000065978	i	1	4904	YBX1
ENSG00000066044	i	19	1994	ELAVL1
ENSG00000066322	c	1	64834	ELOVL1
ENSG00000066379	j	6	30834	ZNRD1
ENSG00000066468	a	10	2263	FGFR2
ENSG00000066583	a	5	51015	ISOC1
ENSG00000066933	i	15	4649	MYO9A
ENSG00000067057	i	10	5214	PFKP
ENSG00000067225	c	15	5315	PKM
ENSG00000067334	l	1	30836	DNTTIP2
ENSG00000067560	a	3	387	RHOA
ENSG00000067704	j	1	55699	IARS2
ENSG00000067829	c	X	3421	IDH3G
ENSG00000067836	c	16	79641	ROGDI
ENSG00000067900	g	18	6093	ROCK1
ENSG00000068137	a	17	79990	PLEKHH3
ENSG00000068489	f	17	55771	PRR11
ENSG00000068697	b	2	9741	LAPTM4A
ENSG00000069275	f	1	64710	NUCKS1
ENSG00000069329	j	16	55737	VPS35
ENSG00000069849	h	3	483	ATP1B3
ENSG00000069956	k	15	5597	MAPK6
ENSG00000070010	c	22	7353	UFD1L
ENSG00000070087	i	3	5217	PFN2
ENSG00000070214	h	9	23446	SLC44A1
ENSG00000070367	h	14	10640	EXOC5
ENSG00000070669	l	7	440	ASNS
ENSG00000070731	l	17	10610	ST6GALNAC2
ENSG00000070756	h	8	26986	PABPC1
ENSG00000070785	k	1	8891	EIF2B3
ENSG00000070961	a	12	490	ATP2B1
ENSG00000071082	d	2	6160	RPL31
ENSG00000071127	h	4	9948	WDR1
ENSG00000071462	e	7	114049	WBSCR22
ENSG00000071553	c	X	537	ATP6AP1
ENSG00000071564	g	19	6929	TCF3
ENSG00000071655	h	19	53615	MBD3
ENSG00000071889	g	X	60343	FAM3A
ENSG00000071994	k	6	5134	PDCD2
ENSG00000072042	e	14	51109	RDH11
ENSG00000072274	l	3	7037	TFRC
ENSG00000072415	b	14	64398	MPP5
ENSG00000072501	f	X	8243	SMC1A
ENSG00000072506	k	X	3028	HSD17B10
ENSG00000072571	f	5	3161	HMMR
ENSG00000072756	k	3	51095	TRNT1
ENSG00000073350	g	17	3993	LLGL2
ENSG00000073578	a	5	6389	SDHA
ENSG00000073614	c	12	5927	KDM5A
ENSG00000073921	j	11	8301	PICALM
ENSG00000074071	h	16	65993	MRPS34
ENSG00000074211	g	4	5522	PPP2R2C
ENSG00000074319	c	11	7251	TSG101
ENSG00000074356	h	17	55421	C17orf85
ENSG00000074370	g	17	489	ATP2A3
ENSG00000074410	l	15	771	CA12
ENSG00000074582	k	2	617	BCS1L
ENSG00000074800	c	1	2023	ENO1
ENSG00000074842	c	19	56005	MYDGF
ENSG00000075142	d	7	6717	SRI
ENSG00000075151	i	1	8672	EIF4G3
ENSG00000075188	j	12	79023	NUP37
ENSG00000075223	a	7	10512	SEMA3C
ENSG00000075239	k	11	38	ACAT1
ENSG00000075415	h	12	5250	SLC25A3
ENSG00000075461	g	17	27092	CACNG4
ENSG00000075568	e	2	23505	TMEM131
ENSG00000075624	c	7	60	ACTB
ENSG00000075643	l	18	55034	MOCOS
ENSG00000075711	k	3	1739	DLG1
ENSG00000075785	c	3	7879	RAB7A
ENSG00000075914	j	3	23016	EXOSC7
ENSG00000076248	j	12	7374	UNG
ENSG00000077097	g	3	7155	TOP2B
ENSG00000077147	i	10	56889	TM9SF3
ENSG00000077152	f	1	29089	UBE2T
ENSG00000077232	k	2	54431	DNAJC10
ENSG00000077348	k	19	56915	EXOSC5
ENSG00000077549	c	1	832	CAPZB
ENSG00000077721	c	X	7319	UBE2A
ENSG00000078070	c	3	56922	MCCC1
ENSG00000078114	h	10	10529	NEBL
ENSG00000078177	i	4	55728	N4BP2
ENSG00000078237	c	12	57103	TIGAR
ENSG00000078304	i	14	5527	PPP2R5C
ENSG00000078369	h	1	2782	GNB1
ENSG00000078668	j	8	7419	VDAC3
ENSG00000079246	c	2	7520	XRCC5
ENSG00000079459	e	8	2222	FDFT1
ENSG00000079462	c	19	5050	PAFAH1B3
ENSG00000080200	g	3	131544	CRYBG3
ENSG00000080345	i	2	55183	RIF1
ENSG00000080371	i	12	23011	RAB21
ENSG00000080608	l	9	9933	KIAA0020
ENSG00000080815	j	14	5663	PSEN1
ENSG00000080824	i	14	3320	HSP90AA1
ENSG00000080986	f	18	10403	NDC80
ENSG00000081154	k	3	57092	PCNP
ENSG00000081870	a	1	51668	HSPB11
ENSG00000082153	l	2	9689	BZW1
ENSG00000082175	l	11	5241	PGR
ENSG00000082515	e	5	29093	MRPL22
ENSG00000082516	k	5	25929	GEMIN5
ENSG00000083457	j	17	3682	ITGAE
ENSG00000083642	a	13	23047	PDS5B
ENSG00000083720	k	5	5019	OXCT1
ENSG00000084072	e	1	10450	PPIE
ENSG00000084090	k	2	56910	STARD7
ENSG00000084093	i	4	5978	REST
ENSG00000084234	g	11	334	APLP2
ENSG00000084623	e	1	8668	EIF3I
ENSG00000084733	k	2	10890	RAB10
ENSG00000085063	b	11	966	CD59
ENSG00000085224	g	X	546	ATRX
ENSG00000085231	k	5	6880	AK6
ENSG00000085231	k	5	102157402	AK6
ENSG00000085415	k	18	81929	SEH1L
ENSG00000085433	l	1	22911	WDR47
ENSG00000085721	k	16	54700	RRN3
ENSG00000085733	h	11	2017	CTTN
ENSG00000085831	a	1	22996	TTC39A
ENSG00000085832	a	1	2060	EPS15
ENSG00000086062	i	9	2683	B4GALT1
ENSG00000086189	j	5	27292	DIMT1
ENSG00000086232	g	7	27102	EIF2AK1
ENSG00000086475	h	10	22929	SEPHS1
ENSG00000086504	c	16	10573	MRPL28
ENSG00000086598	c	12	10959	TMED2
ENSG00000086712	k	X	55787	TXLNG
ENSG00000086758	h	X	10075	HUWE1
ENSG00000087077	a	7	7205	TRIP6
ENSG00000087086	d	19	2512	FTL
ENSG00000087088	k	19	581	BAX
ENSG00000087191	c	17	5705	PSMC5
ENSG00000087269	l	4	8602	NOP14
ENSG00000087274	j	4	118	ADD1
ENSG00000087302	b	14	51637	C14orf166
ENSG00000087460	h	20	2778	GNAS
ENSG00000087494	a	12	5744	PTHLH
ENSG00000087502	j	12	51290	ERGIC2
ENSG00000087586	f	20	6790	AURKA
ENSG00000088002	c	19	6820	SULT2B1
ENSG00000088325	f	20	22974	TPX2
ENSG00000088833	b	20	55968	NSFL1C
ENSG00000088888	c	20	57506	MAVS
ENSG00000089009	d	12	6128	RPL6
ENSG00000089154	i	12	10985	GCN1L1
ENSG00000089157	d	12	6175	RPLP0
ENSG00000089220	a	12	5037	PEBP1
ENSG00000089248	j	12	10961	ERP29
ENSG00000089280	i	16	2521	FUS
ENSG00000089356	a	19	5349	FXYD3
ENSG00000089685	f	17	332	BIRC5
ENSG00000089693	c	12	8079	MLF2
ENSG00000089902	j	14	23186	RCOR1
ENSG00000090013	k	19	645	BLVRB
ENSG00000090060	j	14	10914	PAPOLA
ENSG00000090238	g	16	83719	YPEL3
ENSG00000090263	l	7	51650	MRPS33
ENSG00000090266	e	7	4708	NDUFB2
ENSG00000090273	k	1	10726	NUDC
ENSG00000090316	a	4	10296	MAEA
ENSG00000090615	g	12	2802	GOLGA3
ENSG00000090861	k	16	16	AARS
ENSG00000090889	f	X	24137	KIF4A
ENSG00000091140	c	7	1738	DLD
ENSG00000091527	l	3	55573	CDV3
ENSG00000092148	i	14	25831	HECTD1
ENSG00000092199	k	14	3183	HNRNPC
ENSG00000092201	j	14	11198	SUPT16H
ENSG00000092621	l	1	26227	PHGDH
ENSG00000092758	l	20	1299	COL9A3
ENSG00000092820	c	6	7430	EZR
ENSG00000092841	a	12	4637	MYL6
ENSG00000092969	a	1	7042	TGFB2
ENSG00000093010	a	22	1312	COMT
ENSG00000093167	k	3	9209	LRRFIP2
ENSG00000094914	k	12	8086	AAAS
ENSG00000094916	f	12	23468	CBX5
ENSG00000094975	k	1	51430	SUCO
ENSG00000095203	i	9	54566	EPB41L4B
ENSG00000095380	c	9	54187	NANS
ENSG00000095739	g	10	25805	BAMBI
ENSG00000095906	c	16	10101	NUBP2
ENSG00000096092	b	6	28978	TMEM14A
ENSG00000096696	i	6	1832	DSP
ENSG00000096746	l	10	3189	HNRNPH3
ENSG00000097021	k	1	11332	ACOT7
ENSG00000099194	l	10	6319	SCD
ENSG00000099204	a	10	3983	ABLIM1
ENSG00000099219	h	9	79956	ERMP1
ENSG00000099246	g	10	22931	RAB18
ENSG00000099337	a	19	9424	KCNK6
ENSG00000099341	e	19	5714	PSMD8
ENSG00000099622	h	19	1153	CIRBP
ENSG00000099624	k	19	513	ATP5D
ENSG00000099783	c	19	4670	HNRNPM
ENSG00000099797	c	19	9524	TECR
ENSG00000099817	c	19	5434	POLR2E
ENSG00000099849	c	11	8045	RASSF7
ENSG00000099860	a	19	4616	GADD45B
ENSG00000099901	f	22	5902	RANBP1
ENSG00000099977	e	22	1652	DDT
ENSG00000099977	e	22	100037417	DDT
ENSG00000100075	h	22	6576	SLC25A1
ENSG00000100097	l	22	3956	LGALS1
ENSG00000100106	h	22	11078	TRIOBP
ENSG00000100138	e	22	4809	NHP2L1
ENSG00000100201	g	22	10521	DDX17
ENSG00000100209	k	22	150274	HSCB
ENSG00000100219	l	22	7494	XBP1
ENSG00000100290	d	22	638	BIK
ENSG00000100300	k	22	706	TSPO
ENSG00000100316	d	22	6122	RPL3
ENSG00000100345	g	22	4627	MYH9
ENSG00000100348	e	22	25828	TXN2
ENSG00000100353	e	22	8664	EIF3D
ENSG00000100387	e	22	9978	RBX1
ENSG00000100401	h	22	5905	RANGAP1
ENSG00000100442	e	14	2287	FKBP3
ENSG00000100485	g	14	6655	SOS2
ENSG00000100503	k	14	51199	NIN
ENSG00000100522	l	14	64841	GNPNAT1
ENSG00000100526	f	14	1033	CDKN3
ENSG00000100554	a	14	51382	ATP6V1D
ENSG00000100575	k	14	26520	TIMM9
ENSG00000100580	c	14	283578	TMED8
ENSG00000100591	j	14	10598	AHSA1
ENSG00000100605	i	14	3705	ITPK1
ENSG00000100614	h	14	5494	PPM1A
ENSG00000100644	a	14	3091	HIF1A
ENSG00000100650	d	14	6430	SRSF5
ENSG00000100697	i	14	23405	DICER1
ENSG00000100711	c	14	79038	ZFYVE21
ENSG00000100714	j	14	4522	MTHFD1
ENSG00000100744	j	14	51527	GSKIP
ENSG00000100749	f	14	7443	VRK1
ENSG00000100796	i	14	55671	SMEK1
ENSG00000100804	c	14	5693	PSMB5
ENSG00000100811	i	14	7528	YY1
ENSG00000100823	d	14	328	APEX1
ENSG00000100852	g	14	394	ARHGAP5
ENSG00000100889	l	14	5106	PCK2
ENSG00000100908	f	14	51016	EMC9
ENSG00000100911	e	14	5721	PSME2
ENSG00000100949	h	14	5875	RABGGTA
ENSG00000100983	k	20	2937	GSS
ENSG00000100994	k	20	5834	PYGB
ENSG00000101040	k	20	23613	ZMYND8
ENSG00000101057	f	20	4605	MYBL2
ENSG00000101126	h	20	23394	ADNP
ENSG00000101144	g	20	655	BMP7
ENSG00000101146	e	20	8480	RAE1
ENSG00000101152	k	20	80331	DNAJC5
ENSG00000101158	c	20	51497	NELFCD
ENSG00000101166	e	20	51012	SLMO2
ENSG00000101182	c	20	5688	PSMA7
ENSG00000101191	g	20	11083	DIDO1
ENSG00000101199	g	20	55738	ARFGAP1
ENSG00000101220	b	20	54976	C20orf27
ENSG00000101224	l	20	994	CDC25B
ENSG00000101255	l	20	57761	TRIB3
ENSG00000101294	k	20	81502	HM13
ENSG00000101310	c	20	10483	SEC23B
ENSG00000101367	h	20	22919	MAPRE1
ENSG00000101384	i	20	182	JAG1
ENSG00000101444	h	20	191	AHCY
ENSG00000101474	c	20	57136	APMAP
ENSG00000101558	h	18	9218	VAPA
ENSG00000101608	a	18	10627	MYL12A
ENSG00000101752	i	18	57534	MIB1
ENSG00000101773	l	18	5932	RBBP8
ENSG00000101849	i	X	6907	TBL1X
ENSG00000101856	a	X	10857	PGRMC1
ENSG00000101871	a	X	4281	MID1
ENSG00000101935	k	X	9949	AMMECR1
ENSG00000101966	i	X	331	XIAP
ENSG00000102007	e	X	5355	PLP2
ENSG00000102030	c	X	8260	NAA10
ENSG00000102054	e	X	5931	RBBP7
ENSG00000102081	a	X	2332	FMR1
ENSG00000102144	i	X	5230	PGK1
ENSG00000102158	b	X	84061	MAGT1
ENSG00000102172	c	X	6611	SMS
ENSG00000102178	k	X	8266	UBL4A
ENSG00000102189	k	12	8411	EEA1
ENSG00000102225	g	X	5127	CDK16
ENSG00000102316	c	X	10916	MAGED2
ENSG00000102390	e	X	51260	PBDC1
ENSG00000102580	e	13	5611	DNAJC3
ENSG00000102699	k	13	143	PARP4
ENSG00000102710	e	13	55578	SUPT20H
ENSG00000102882	k	16	5595	MAPK3
ENSG00000102898	d	16	10204	NUTF2
ENSG00000102934	a	16	51090	PLLP
ENSG00000102967	k	16	1723	DHODH
ENSG00000102974	h	16	10664	CTCF
ENSG00000102978	k	16	5432	POLR2C
ENSG00000103018	b	16	80777	CYB5B
ENSG00000103024	a	16	4832	NME3
ENSG00000103035	k	16	5713	PSMD7
ENSG00000103121	e	16	56942	CMC2
ENSG00000103152	c	16	4350	MPG
ENSG00000103187	j	16	23406	COTL1
ENSG00000103197	h	16	7249	TSC2
ENSG00000103257	l	16	8140	SLC7A5
ENSG00000103275	c	16	7329	UBE2I
ENSG00000103335	h	16	9780	PIEZO1
ENSG00000103342	k	16	2935	GSPT1
ENSG00000103353	i	16	56061	UBFD1
ENSG00000103363	e	16	6923	TCEB2
ENSG00000103365	h	16	23062	GGA2
ENSG00000103415	a	16	3163	HMOX2
ENSG00000103485	j	16	23475	QPRT
ENSG00000103490	e	16	29108	PYCARD
ENSG00000103502	g	16	10423	CDIPT
ENSG00000103507	c	16	10295	BCKDK
ENSG00000103512	k	16	23420	NOMO1
ENSG00000103550	k	16	400506	KNOP1
ENSG00000103978	l	15	25963	TMEM87A
ENSG00000104064	k	15	55056	GABPB1
ENSG00000104064	k	15	2553	GABPB1
ENSG00000104131	k	15	8669	EIF3J
ENSG00000104205	l	8	23678	SGK3
ENSG00000104231	l	8	79752	ZFAND1
ENSG00000104267	a	8	760	CA2
ENSG00000104325	e	8	1666	DECR1
ENSG00000104341	h	8	55353	LAPTM4B
ENSG00000104388	g	8	5862	RAB2A
ENSG00000104413	f	8	54845	ESRP1
ENSG00000104442	b	8	55156	ARMC1
ENSG00000104447	l	8	7227	TRPS1
ENSG00000104517	g	8	51366	UBR5
ENSG00000104522	c	8	7264	TSTA3
ENSG00000104529	d	8	1936	EEF1D
ENSG00000104549	e	8	6713	SQLE
ENSG00000104805	c	19	4924	NUCB1
ENSG00000104823	e	19	1891	ECH1
ENSG00000104852	i	19	6625	SNRNP70
ENSG00000104881	i	19	10848	PPP1R13L
ENSG00000104886	c	19	55111	PLEKHJ1
ENSG00000104889	f	19	10535	RNASEH2A
ENSG00000104904	a	19	4946	OAZ1
ENSG00000104960	g	19	53635	PTOV1
ENSG00000104979	e	19	28974	C19orf53
ENSG00000105048	l	19	7138	TNNT1
ENSG00000105135	c	19	10994	ILVBL
ENSG00000105171	b	19	10775	POP4
ENSG00000105176	h	19	8725	URI1
ENSG00000105185	e	19	9141	PDCD5
ENSG00000105193	d	19	6217	RPS16
ENSG00000105197	c	19	92609	TIMM50
ENSG00000105202	e	19	2091	FBL
ENSG00000105220	c	19	2821	GPI
ENSG00000105254	c	19	1155	TBCB
ENSG00000105281	j	19	6510	SLC1A5
ENSG00000105323	h	19	11100	HNRNPUL1
ENSG00000105372	d	19	6223	RPS19
ENSG00000105379	c	19	2109	ETFB
ENSG00000105393	b	19	29086	BABAM1
ENSG00000105404	c	19	10567	RABAC1
ENSG00000105443	h	19	9266	CYTH2
ENSG00000105472	c	19	6320	CLEC11A
ENSG00000105518	c	19	374882	TMEM205
ENSG00000105520	c	19	64748
ENSG00000105552	b	19	587	BCAT2
ENSG00000105559	l	19	57664	PLEKHA4
ENSG00000105568	a	19	5518	PPP2R1A
ENSG00000105583	e	19	51398	WDR83OS
ENSG00000105618	c	19	26121	PRPF31
ENSG00000105640	d	19	6142	RPL18A
ENSG00000105668	a	19	11045	UPK1A
ENSG00000105677	c	19	10430	TMEM147
ENSG00000105698	c	19	7392	USF2
ENSG00000105755	e	19	23474	ETHE1
ENSG00000105778	a	7	23080	AVL9
ENSG00000105821	j	7	27000	DNAJC2
ENSG00000105854	l	7	5445	PON2
ENSG00000105887	e	7	136319	MTPN
ENSG00000105968	f	7	94239	H2AFV
ENSG00000105971	a	7	858	CAV2
ENSG00000105974	a	7	857	CAV1
ENSG00000105988	k	10		NHP2P1
ENSG00000105993	e	7	10049	DNAJB6
ENSG00000106009	i	7	221927	BRAT1
ENSG00000106028	e	7	6742	SSBP1
ENSG00000106049	k	7	11112	HIBADH
ENSG00000106077	c	7	83451	ABHD11
ENSG00000106105	l	7	2617	GARS
ENSG00000106153	e	7	51142	CHCHD2
ENSG00000106211	h	7	3315	HSPB1
ENSG00000106244	j	7	11333	PDAP1
ENSG00000106263	h	7	8662	EIF3B
ENSG00000106268	f	7	4521	NUDT1
ENSG00000106305	l	7	7965	AIMP2
ENSG00000106344	k	7	55131	RBM28
ENSG00000106348	k	7	3614	IMPDH1
ENSG00000106355	e	7	23658	LSM5
ENSG00000106397	i	7	8985	PLOD3
ENSG00000106399	f	7	6119	RPA3
ENSG00000106443	k	7	9678	PHF14
ENSG00000106462	h	7	2146	EZH2
ENSG00000106477	k	7	95681	CEP41
ENSG00000106484	j	7	4232	MEST
ENSG00000106537	h	7	27075	TSPAN13
ENSG00000106541	a	7	10551	AGR2
ENSG00000106554	e	7	54927	CHCHD3
ENSG00000106591	k	7	64983	MRPL32
ENSG00000106603	j	7	55744	COA1
ENSG00000106605	k	7	644	BLVRA
ENSG00000106609	i	7	55069	TMEM248
ENSG00000106610	k	7	64940	STAG3L4
ENSG00000106615	f	7	6009	RHEB
ENSG00000106628	c	7	5425	POLD2
ENSG00000106638	l	7	26608	TBL2
ENSG00000106682	i	7	7458	EIF4H
ENSG00000106723	h	9	10927	SPIN1
ENSG00000106780	l	9	1955	MEGF9
ENSG00000106829	a	9	7091	TLE4
ENSG00000106853	l	9	22949	PTGR1
ENSG00000107014	a	9	6019	RLN2
ENSG00000107020	a	9	55848	PLGRKT
ENSG00000107262	g	9	573	BAG1
ENSG00000107281	h	9	56654	NPDC1
ENSG00000107371	k	9	51010	EXOSC3
ENSG00000107438	a	10	9124	PDLIM1
ENSG00000107485	a	10	2625	GATA3
ENSG00000107562	k	10	6387	CXCL12
ENSG00000107566	j	10	10613	ERLIN1
ENSG00000107581	k	10	8661	EIF3A
ENSG00000107833	k	10	10360	NPM3
ENSG00000107874	b	10	79004	CUEDC2
ENSG00000107937	k	10	23560	GTPBP4
ENSG00000107951	j	10	55149	MTPAP
ENSG00000107959	k	10	10531	PITRM1
ENSG00000107984	a	10	22943	DKK1
ENSG00000108010	j	10	10539	GLRX3
ENSG00000108061	k	10	8036	SHOC2
ENSG00000108064	i	10	7019	TFAM
ENSG00000108091	h	10	8030	CCDC6
ENSG00000108100	i	10	219771	CCNY
ENSG00000108176	l	10	56521	DNAJC12
ENSG00000108244	l	17	25984	KRT23
ENSG00000108312	g	17	7343	UBTF
ENSG00000108352	g	17	51195	RAPGEFL1
ENSG00000108384	f	17	5889	RAD51C
ENSG00000108395	h	17	4591	TRIM37
ENSG00000108406	g	17	79665	DHX40
ENSG00000108424	j	17	3837	KPNB1
ENSG00000108443	h	17	6198	RPS6KB1
ENSG00000108468	h	17	10951	CBX1
ENSG00000108510	k	17	9969	MED13
ENSG00000108518	h	17	5216	PFN1
ENSG00000108528	c	17	8402	SLC25A11
ENSG00000108561	l	17	708	C1QBP
ENSG00000108588	k	17	57003	CCDC47
ENSG00000108604	h	17	6603	SMARCD2
ENSG00000108639	h	17	9144	SYNGR2
ENSG00000108679	c	17	3959	LGALS3BP
ENSG00000108826	e	17	51264	MRPL27
ENSG00000108828	k	17	10493	VAT1
ENSG00000108946	a	17	5573	PRKAR1A
ENSG00000109062	a	17	9368	SLC9A3R1
ENSG00000109099	a	17	5376	PMP22
ENSG00000109184	i	4	23142	DCUN1D4
ENSG00000109321	l	4	374	AREG
ENSG00000109332	e	4	7323	UBE2D3
ENSG00000109475	d	4	6164	RPL34
ENSG00000109519	e	4	80273	GRPEL1
ENSG00000109686	a	4	152503	SH3D19
ENSG00000109736	k	4	10227	MFSD10
ENSG00000109881	l	11	91057	CCDC34
ENSG00000109919	e	11	23788	MTCH2
ENSG00000109971	c	11	3312	HSPA8
ENSG00000110090	k	11	1374	CPT1A
ENSG00000110092	h	11	595	CCND1
ENSG00000110107	j	11	27339	PRPF19
ENSG00000110195	b	11	2348	FOLR1
ENSG00000110321	c	11	1982	EIF4G2
ENSG00000110367	g	11	1656	DDX6
ENSG00000110375	a	11	7379	UPK2
ENSG00000110492	a	11	4192	MDK
ENSG00000110619	l	11	833	CARS
ENSG00000110651	h	11	975	CD81
ENSG00000110696	e	11	10944	C11orf58
ENSG00000110717	k	11	4728	NDUFS8
ENSG00000110880	e	12	23603	CORO1C
ENSG00000110921	k	12	4598	MVK
ENSG00000110955	c	12	506	ATP5B
ENSG00000110958	k	12	10728	PTGES3
ENSG00000111052	a	12	8825	LIN7A
ENSG00000111057	c	12	3875	KRT18
ENSG00000111142	k	12	10988	METAP2
ENSG00000111196	l	12	55110	MAGOHB
ENSG00000111229	e	12	10094	ARPC3
ENSG00000111300	k	12	80018	NAA25
ENSG00000111321	a	12	4055	LTBR
ENSG00000111341	l	12	4256	MGP
ENSG00000111371	g	12	81539	SLC38A1
ENSG00000111481	e	12	22818	COPZ1
ENSG00000111540	g	12	5869	RAB5B
ENSG00000111581	f	12	57122	NUP107
ENSG00000111605	k	12	11052	CPSF6
ENSG00000111640	c	12	2597	GAPDH
ENSG00000111641	k	12	4839	NOP2
ENSG00000111642	i	12	1108	CHD4
ENSG00000111665	f	12	83461	CDCA3
ENSG00000111669	c	12	7167	TPI1
ENSG00000111678	e	12	113246	C12orf57
ENSG00000111799	a	6	1303	COL12A1
ENSG00000111845	l	6	55003	PAK1IP1
ENSG00000111850	k	6	57150	SMIM8
ENSG00000111850	k	6	63914	SMIM8
ENSG00000111875	e	6	25842	ASF1A
ENSG00000111897	g	6	57515	SERINC1
ENSG00000111906	e	6	51020	HDDC2
ENSG00000111907	a	6	7164	TPD52L1
ENSG00000111911	b	6	135114	HINT3
ENSG00000112031	j	6	54516	MTRF1L
ENSG00000112081	l	6	6428	SRSF3
ENSG00000112110	k	6	29074	MRPL18
ENSG00000112186	b	6	10486	CAP2
ENSG00000112245	j	6	7803	PTP4A1
ENSG00000112249	a	6	10973	ASCC3
ENSG00000112304	l	6	55856	ACOT13
ENSG00000112306	d	6	6206	RPS12
ENSG00000112308	k	6	81688	C6orf62
ENSG00000112414	k	6	57211	ADGRG6
ENSG00000112419	g	6	9749	PHACTR2
ENSG00000112531	h	6	9444	QKI
ENSG00000112667	b	6	10591	DNPH1
ENSG00000112695	e	6	1347	COX7A2
ENSG00000112701	h	6	26054	SENP6
ENSG00000112715	k	6	7422	VEGFA
ENSG00000112773	h	6	55603	FAM46A
ENSG00000112851	h	5	55914	ERBB2IP
ENSG00000112984	f	5	10112	KIF20A
ENSG00000112996	l	5	10884	MRPS30
ENSG00000113013	k	5	3313	HSPA9
ENSG00000113269	h	5	55819	RNF130
ENSG00000113300	g	5	57472	CNOT6
ENSG00000113328	e	5	900	CCNG1
ENSG00000113384	h	5	64083	GOLPH3
ENSG00000113387	b	5	10923	SUB1
ENSG00000113407	l	5	6897	TARS
ENSG00000113460	k	5	55299	BRIX1
ENSG00000113494	l	5	5618	PRLR
ENSG00000113522	l	5	10111	RAD50
ENSG00000113552	j	5	10007	GNPDA1
ENSG00000113558	b	5	6500	SKP1
ENSG00000113580	a	5	2908	NR3C1
ENSG00000113643	k	5	5917	RARS
ENSG00000113645	a	5	23286	WWC1
ENSG00000113658	h	5	4090	SMAD5
ENSG00000113712	c	5	1452	CSNK1A1
ENSG00000113719	c	5	57222	ERGIC1
ENSG00000113732	e	5	8992	ATP6V0E1
ENSG00000113739	a	5	8614	STC2
ENSG00000113851	h	3	51185	CRBN
ENSG00000114019	g	3	51421	AMOTL2
ENSG00000114021	e	3	56954	NIT2
ENSG00000114023	e	3	26355	FAM162A
ENSG00000114054	c	3	5096	PCCB
ENSG00000114125	e	3	9616	RNF7
ENSG00000114302	i	3	5576	PRKAR2A
ENSG00000114315	a	3	3280	HES1
ENSG00000114331	g	3	23527	ACAP2
ENSG00000114383	h	3	11334	TUSC2
ENSG00000114388	e	3	10641	NPRL2
ENSG00000114395	c	3	11068	CYB561D2
ENSG00000114405	e	3	57415	C3orf14
ENSG00000114450	l	3	59345	GNB4
ENSG00000114503	j	3	22916	NCBP2
ENSG00000114520	j	3	8723	SNX4
ENSG00000114554	g	3	5361	PLXNA1
ENSG00000114686	e	3	11222	MRPL3
ENSG00000114738	h	3	7867	MAPKAPK3
ENSG00000114745	g	3	64689	GORASP1
ENSG00000114767	c	3	9136	RRP9
ENSG00000114770	h	3	10057	ABCC5
ENSG00000114861	i	3	27086	FOXP1
ENSG00000114867	l	3	1981	EIF4G1
ENSG00000114902	e	3	28972	SPCS1
ENSG00000114942	d	2	1933	EEF1B2
ENSG00000114956	e	2	1716	DGUOK
ENSG00000115053	i	2	4691	NCL
ENSG00000115073	a	2	10120	ACTR1B
ENSG00000115091	h	2	10096	ACTR3
ENSG00000115128	e	2	51639	SF3B6
ENSG00000115204	b	2	4358	MPV17
ENSG00000115233	l	2	10213	PSMD14
ENSG00000115234	c	2	9784	SNX17
ENSG00000115241	h	2	5496	PPM1G
ENSG00000115268	d	19	6209	RPS15
ENSG00000115275	h	2	7841	MOGS
ENSG00000115286	e	19	374291	NDUFS7
ENSG00000115306	g	2	6711	SPTBN1
ENSG00000115310	k	2	57142	RTN4
ENSG00000115350	h	2	56655	POLE4
ENSG00000115368	k	2	84128	WDR75
ENSG00000115461	g	2	3488	IGFBP5
ENSG00000115468	l	2	80303	EFHD1
ENSG00000115484	e	2	10575	CCT4
ENSG00000115514	e	2	10190	TXNDC9
ENSG00000115539	b	2	79031	PDCL3
ENSG00000115540	e	2	25843	MOB4
ENSG00000115541	e	2	3336	HSPE1
ENSG00000115648	a	2	79083	MLPH
ENSG00000115677	g	2	3069	HDLBP
ENSG00000115685	b	2	5510	PPP1R7
ENSG00000115761	e	2	79954	NOL10
ENSG00000115806	k	2	26003	GORASP2
ENSG00000115816	j	2	10153	CEBPZ
ENSG00000115866	k	2	1615	DARS
ENSG00000115875	e	2	6432	SRSF7
ENSG00000115884	h	2	6382	SDC1
ENSG00000115946	l	2	56902	PNO1
ENSG00000115947	j	2	5000	ORC4
ENSG00000116095	i	2	65977	PLEKHA3
ENSG00000116096	h	2	6697	SPR
ENSG00000116120	j	2	10056	FARSB
ENSG00000116133	g	1	1718	DHCR24
ENSG00000116161	j	1	27101	CACYBP
ENSG00000116209	b	1	9528	TMEM59
ENSG00000116212	i	1	115353	LRRC42
ENSG00000116221	k	1	51253	MRPL37
ENSG00000116237	h	1	23463	ICMT
ENSG00000116251	d	1	6146	RPL22
ENSG00000116273	i	1	148479	PHF13
ENSG00000116288	j	1	11315	PARK7
ENSG00000116299	c	1	57535	KIAA1324
ENSG00000116455	k	1	79084	WDR77
ENSG00000116459	e	1	515	ATP5F1
ENSG00000116473	l	1	5906	RAP1A
ENSG00000116478	g	1	3065	HDAC1
ENSG00000116489	i	1	829	CAPZA1
ENSG00000116521	b	1	10067	SCAMP3
ENSG00000116539	k	1	55870	ASH1L
ENSG00000116560	h	1	6421	SFPQ
ENSG00000116649	b	1	6723	SRM
ENSG00000116667	l	1	81563	C1orf21
ENSG00000116750	j	1	51377	UCHL5
ENSG00000116754	k	1	9295	SRSF11
ENSG00000116774	a	1	56944	OLFML3
ENSG00000116786	i	1	23207	PLEKHM2
ENSG00000116791	e	1	1429	CRYZ
ENSG00000116830	f	1	8458	TTF2
ENSG00000116857	c	1	252839	TMEM9
ENSG00000117118	b	1	6390	SDHB
ENSG00000117318	c	1	3399	ID3
ENSG00000117362	g	1	51107	APH1A
ENSG00000117394	g	1	6513	SLC2A1
ENSG00000117395	e	1	10969	EBNA1BP2
ENSG00000117399	f	1	991	CDC20
ENSG00000117410	c	1	533	ATP6V0B
ENSG00000117448	e	1	10327	AKR1A1
ENSG00000117450	b	1	5052	PRDX1
ENSG00000117523	i	1	23215	PRRC2C
ENSG00000117543	k	1	51611	DPH5
ENSG00000117593	f	1	55157	DARS2
ENSG00000117632	f	1	3925	STMN1
ENSG00000117691	k	1	29937	NENF
ENSG00000117724	f	1	1063	CENPF
ENSG00000117859	g	1	114883	OSBPL9
ENSG00000117906	k	15	5955	RCN2
ENSG00000117984	c	11	1509	CTSD
ENSG00000118058	g	11	4297	KMT2A
ENSG00000118200	g	1	23271	CAMSAP2
ENSG00000118242	h	2	55686	MREG
ENSG00000118508	a	6	10981	RAB32
ENSG00000118513	l	6	4602	MYB
ENSG00000118523	a	6	1490	CTGF
ENSG00000118680	a	18	103910	MYL12B
ENSG00000118689	i	6	2309	FOXO3
ENSG00000118705	c	20	6185	RPN2
ENSG00000118816	h	4	10983	CCNI
ENSG00000118898	g	16	5493	PPL
ENSG00000119013	e	2	4709	NDUFB3
ENSG00000119280	i	1	84886	C1orf198
ENSG00000119314	g	9	9991	PTBP3
ENSG00000119318	i	9	5887	RAD23B
ENSG00000119328	l	9	54942	FAM206A
ENSG00000119333	c	9	89891	WDR34
ENSG00000119335	l	9	6418	SET
ENSG00000119383	k	9	5524	PPP2R4
ENSG00000119487	c	9	79109	MAPKAP1
ENSG00000119599	k	14	26094	DCAF4
ENSG00000119705	e	14	81892	SLIRP
ENSG00000119729	i	2	23433	RHOQ
ENSG00000119787	k	2	64225	ATL2
ENSG00000119812	c	2	25940	FAM98A
ENSG00000119888	h	2	4072	EPCAM
ENSG00000120129	a	5	1843	DUSP1
ENSG00000120254	k	6	25902	MTHFD1L
ENSG00000120256	g	6	84918	LRP11
ENSG00000120306	k	5	84418	CYSTM1
ENSG00000120333	e	1	63931	MRPS14
ENSG00000120438	b	6	6950	TCP1
ENSG00000120526	k	8	84955	NUDCD1
ENSG00000120533	e	8	56943	ENY2
ENSG00000120686	j	13	51569	UFM1
ENSG00000120690	j	13	1997	ELF1
ENSG00000120694	l	13	10808	HSPH1
ENSG00000120699	f	13	11340	EXOSC8
ENSG00000120705	k	5	2107	ETF1
ENSG00000120708	l	5	7045	TGFBI
ENSG00000120725	c	5	64374	SIL1
ENSG00000120727	e	5	51247	PAIP2
ENSG00000120733	k	5	51780	KDM3B
ENSG00000120738	a	5	1958	EGR1
ENSG00000120802	f	12	7112	TMPO
ENSG00000120837	g	12	4801	NFYB
ENSG00000120885	a	8	1191	CLU
ENSG00000120948	k	1	23435	TARDBP
ENSG00000120963	b	8	51123	ZNF706
ENSG00000120992	k	8	10434	LYPLA1
ENSG00000121022	e	8	10987	COPS5
ENSG00000121057	k	17	8165	AKAP1
ENSG00000121068	g	17	6909	TBX2
ENSG00000121073	e	17	10237	SLC35B1
ENSG00000121361	a	12	3764	KCNJ8
ENSG00000121390	j	13	55269	PSPC1
ENSG00000121579	k	3	80218	NAA50
ENSG00000121741	g	13	7750	ZMYM2
ENSG00000121774	h	1	10657	KHDRBS1
ENSG00000121879	i	3	5290	PIK3CA
ENSG00000121892	g	4	23244	PDS5A
ENSG00000121897	e	4	11019	LIAS
ENSG00000122026	d	13	6144	RPL21
ENSG00000122034	h	13	2971	GTF3A
ENSG00000122042	l	13	5412	UBL3
ENSG00000122203	g	5	57179	KIAA1191
ENSG00000122359	g	10	311	ANXA11
ENSG00000122378	b	10	84293	FAM213A
ENSG00000122406	d	1	6125	RPL5
ENSG00000122566	f	7	3181	HNRNPA2B1
ENSG00000122641	a	7	3624	INHBA
ENSG00000122643	l	7	51251	NT5C3A
ENSG00000122705	h	9	1211	CLTA
ENSG00000122779	g	7	8805	TRIM24
ENSG00000122873	e	10	55847	CISD1
ENSG00000122958	e	10	9559	VPS26A
ENSG00000123064	i	12	79039	DDX54
ENSG00000123066	h	12	23389	MED13L
ENSG00000123091	h	1	26994	RNF11
ENSG00000123119	a	8	64168	NECAB1
ENSG00000123124	i	8	11059	WWP1
ENSG00000123131	c	X	10549	PRDX4
ENSG00000123136	f	19	10212	DDX39A
ENSG00000123144	h	19	79002	C19orf43
ENSG00000123178	l	13	57213	SPRYD7
ENSG00000123297	e	12	10102	TSFM
ENSG00000123349	d	12	5204	PFDN5
ENSG00000123415	e	12	23583	SMUG1
ENSG00000123545	k	6	29078	NDUFAF4
ENSG00000123562	a	X	9643	MORF4L2
ENSG00000123600	l	2	79828	METTL8
ENSG00000123684	h	1	9926	LPGAT1
ENSG00000123728	l	X	57826	RAP2C
ENSG00000123737	l	4	5393	EXOSC9
ENSG00000123908	i	8	27161	AGO2
ENSG00000123933	i	4	10608	MXD4
ENSG00000123983	k	2	2181	ACSL3
ENSG00000123992	c	2	23549	DNPEP
ENSG00000124006	h	2	23363	OBSL1
ENSG00000124097	l	20		HMGB1P1
ENSG00000124098	g	20	116151	FAM210B
ENSG00000124107	l	20	6590	SLPI
ENSG00000124126	a	20	57580	PREX1
ENSG00000124151	i	20	8202	NCOA3
ENSG00000124155	c	20	51604	PIGT
ENSG00000124164	i	20	9217	VAPB
ENSG00000124171	j	20	84612	PARD6B
ENSG00000124172	e	20	514	ATP5E
ENSG00000124181	h	20	5335	PLCG1
ENSG00000124198	h	20	10564	ARFGEF2
ENSG00000124201	a	20	57169	ZNFX1
ENSG00000124209	g	20	57403	RAB22A
ENSG00000124225	g	20	56937	PMEPA1
ENSG00000124226	c	20	55905	RNF114
ENSG00000124356	e	2	10617	STAMBP
ENSG00000124357	b	2	55577	NAGK
ENSG00000124399	e	4
ENSG00000124466	c	19	27076	LYPD3
ENSG00000124486	i	X	8239	USP9X
ENSG00000124562	e	6	6631	SNRPC
ENSG00000124570	j	6	5269	SERPINB6
ENSG00000124588	e	6	4835	NQO2
ENSG00000124596	j	6	221443	OARD1
ENSG00000124664	k	6	25803	SPDEF
ENSG00000124702	c	6	116138	KLHDC3
ENSG00000124733	b	6	4201	MEA1
ENSG00000124762	l	6	1026	CDKN1A
ENSG00000124766	l	6	6659	SOX4
ENSG00000124783	k	6	6745	SSR1
ENSG00000124787	k	6	10799	RPP40
ENSG00000124795	f	6	7913	DEK
ENSG00000124942	g	11	79026	AHNAK
ENSG00000125037	b	3	55831	EMC3
ENSG00000125148	l	16	4502	MT2A
ENSG00000125166	j	16	2806	GOT2
ENSG00000125351	l	X	65109	UPF3B
ENSG00000125445	e	17	51081	MRPS7
ENSG00000125482	k	9	7270	TTF1
ENSG00000125485	k	9	64794	DDX31
ENSG00000125505	c	19	79143	MBOAT7
ENSG00000125520	g	20	56731	SLC2A4RG
ENSG00000125534	h	20	79144	PPDPF
ENSG00000125651	k	19	2962	GTF2F1
ENSG00000125656	k	19	8192	CLPP
ENSG00000125740	g	19	2354	FOSB
ENSG00000125743	e	19	6633	SNRPD2
ENSG00000125818	e	20	9491	PSMF1
ENSG00000125821	j	20	92675	DTD1
ENSG00000125835	b	20	6628	SNRPB
ENSG00000125863	e	20	8195	MKKS
ENSG00000125870	e	20	6629	SNRPB2
ENSG00000125877	e	20	3704	ITPA
ENSG00000125901	h	20	64949	MRPS26
ENSG00000125944	k	1	10236	HNRNPR
ENSG00000125968	a	20	3397	ID1
ENSG00000125995	e	20	140823	ROMO1
ENSG00000126012	k	X	8242	KDM5C
ENSG00000126067	e	1	5690	PSMB2
ENSG00000126088	b	1	7389	UROD
ENSG00000126091	i	1	6487	ST3GAL3
ENSG00000126214	h	14	3831	KLC1
ENSG00000126247	h	19	826	CAPNS1
ENSG00000126267	e	19	1340	COX6B1
ENSG00000126709	a	1	2537	IFI6
ENSG00000126749	k	12	10436	EMG1
ENSG00000126768	c	X	10245	TIMM17B
ENSG00000126777	i	14	3895	KTN1
ENSG00000126787	f	14	9787	DLGAP5
ENSG00000126814	j	14	57570	TRMT5
ENSG00000126878	g	9	83543	AIF1L
ENSG00000126934	h	19	5605	MAP2K2
ENSG00000126953	k	X	1678	TIMM8A
ENSG00000127022	j	5	821	CANX
ENSG00000127084	a	9	89846	FGD3
ENSG00000127125	k	1	79717	PPCS
ENSG00000127184	e	5	1350	COX7C
ENSG00000127314	k	12	5908	RAP1B
ENSG00000127445	c	19	5300	PIN1
ENSG00000127481	g	1	23352	UBR4
ENSG00000127589	f	8		TUBBP1
ENSG00000127603	i	1	643314	MACF1
ENSG00000127603	i	1	23499	MACF1
ENSG00000127616	k	19	6597	SMARCA4
ENSG00000127837	c	2	14	AAMP
ENSG00000127838	e	2	25953	PNKD
ENSG00000127884	c	10	1892	ECHS1
ENSG00000127947	i	7	5782	PTPN12
ENSG00000127948	i	7	5447	POR
ENSG00000128016	h	19	7538	ZFP36
ENSG00000128050	j	4	10606	PAICS
ENSG00000128245	b	22	7533	YWHAH
ENSG00000128272	i	22	468	ATF4
ENSG00000128463	e	15	51234	EMC4
ENSG00000128487	a	17	92521	SPECC1
ENSG00000128567	a	7	5420	PODXL
ENSG00000128595	g	7	813	CALU
ENSG00000128607	c	7	23008	KLHDC10
ENSG00000128609	e	7	4698	NDUFA5
ENSG00000128626	c	19	6183	MRPS12
ENSG00000128641	g	2	4430	MYO1B
ENSG00000128708	f	2	8520	HAT1
ENSG00000128833	k	15	55930	MYO5C
ENSG00000128928	c	15	3712	IVD
ENSG00000128944	f	15	90417	KNSTRN
ENSG00000128951	f	15	1854	DUT
ENSG00000128965	l	15	79094	CHAC1
ENSG00000128989	b	15	10776	ARPP19
ENSG00000129055	b	3	25847	ANAPC13
ENSG00000129235	j	17	84817	TXNDC17
ENSG00000129351	h	19	3609	ILF3
ENSG00000129353	a	19	57153	SLC44A2
ENSG00000129460	e	14	25983	NGDN
ENSG00000129474	a	14	84962	AJUBA
ENSG00000129493	g	14	25938	HEATR5A
ENSG00000129514	i	14	3169	FOXA1
ENSG00000129562	b	14	1603	DAD1
ENSG00000129625	b	5	7905	REEP5
ENSG00000129636	b	16	81533	ITFG1
ENSG00000129933	i	19	23383	MAU2
ENSG00000130045	c	9	158046	NXNL2
ENSG00000130066	g	X	6303	SAT1
ENSG00000130159	l	19	51295	ECSIT
ENSG00000130255	d	19	25873	RPL36
ENSG00000130305	c	7	55695	NSUN5
ENSG00000130313	h	19	25796	PGLS
ENSG00000130332	e	19	51690	LSM7
ENSG00000130349	b	6	51250	C6orf203
ENSG00000130396	g	6	4301	MLLT4
ENSG00000130402	g	19	81	ACTN4
ENSG00000130414	b	2	4705	NDUFA10
ENSG00000130429	c	7	10095	ARPC1B
ENSG00000130489	c	22	9997	SCO2
ENSG00000130508	k	2	7837	PXDN
ENSG00000130520	j	19	25804	LSM4
ENSG00000130522	i	19	3727	JUND
ENSG00000130558	l	9	10439	OLFM1
ENSG00000130635	a	9	1289	COL5A1
ENSG00000130638	e	22	25814	ATXN10
ENSG00000130706	c	20	11047	ADRM1
ENSG00000130707	l	9	445	ASS1
ENSG00000130713	e	9	23404	EXOSC2
ENSG00000130720	l	9	84929	FIBCD1
ENSG00000130723	i	9	84726	PRRC2B
ENSG00000130724	c	19	27243	CHMP2A
ENSG00000130726	k	19	10155	TRIM28
ENSG00000130731	c	16	84326	C16orf13
ENSG00000130749	h	19	23211	ZC3H4
ENSG00000130766	g	1	83667	SESN2
ENSG00000130768	e	1	27293	SMPDL3B
ENSG00000130770	e	1	93974	ATPIF1
ENSG00000130779	a	12	6249	CLIP1
ENSG00000130816	f	19	1786	DNMT1
ENSG00000130826	j	X	1736	DKC1
ENSG00000130935	k	17	25926	NOL11
ENSG00000130939	h	1	10277	UBE4B
ENSG00000130958	g	9	11046	SLC35D2
ENSG00000130985	i	X	7317	UBA1
ENSG00000131051	j	20	9584	RBM39
ENSG00000131095	c	17	2670	GFAP
ENSG00000131100	l	22	529	ATP6V1E1
ENSG00000131143	e	16	1327	COX4I1
ENSG00000131149	k	16	23199	GSE1
ENSG00000131153	f	16	51659	GINS2
ENSG00000131174	e	X	1349	COX7B
ENSG00000131187	l	5	2161	F12
ENSG00000131238	a	1	5538	PPT1
ENSG00000131368	k	3	64432	MRPS25
ENSG00000131408	c	19	7376	NR1H2
ENSG00000131446	a	5	4245	MGAT1
ENSG00000131469	d	17	6155	RPL27
ENSG00000131504	g	5	1729	DIAPH1
ENSG00000131507	h	5	80762	NDFIP1
ENSG00000131508	l	5	7322	UBE2D2
ENSG00000131558	k	7	60412	EXOC4
ENSG00000131652	c	16	79228	THOC6
ENSG00000131669	h	9	4814	NINJ1
ENSG00000131711	k	5	4131	MAP1B
ENSG00000131724	i	X	3597	IL13RA1
ENSG00000131747	f	17	7153	TOP2A
ENSG00000131778	k	1	9557	CHD1L
ENSG00000131828	e	X	5160	PDHA1
ENSG00000131844	h	5	64087	MCCC2
ENSG00000131876	k	15	6627	SNRPA1
ENSG00000131941	k	19	85415	RHPN2
ENSG00000132024	e	19	54862	CC2D1A
ENSG00000132294	g	8	23167	EFR3A
ENSG00000132305	e	2	10989	IMMT
ENSG00000132341	j	12	5901	RAN
ENSG00000132423	k	6	51805	COQ3
ENSG00000132424	j	6	25957	PNISR
ENSG00000132432	e	7	23480	SEC61G
ENSG00000132463	h	4	2926	GRSF1
ENSG00000132470	g	17	3691	ITGB4
ENSG00000132475	d	17	3021	H3F3B
ENSG00000132485	k	1	9406	ZRANB2
ENSG00000132507	h	17	1984	EIF5A
ENSG00000132570	e	5	84105	PCBD2
ENSG00000132591	k	17	26284	ERAL1
ENSG00000132603	l	16	51388	NIP7
ENSG00000132661	k	20	29107	NXT1
ENSG00000132698	e	1	57111	RAB25
ENSG00000132746	l	11	222	ALDH3B2
ENSG00000132780	f	1	4678	NASP
ENSG00000132792	c	20	56259	CTNNBL1
ENSG00000132932	l	13	51761	ATP8A2
ENSG00000132963	e	13	51371	POMP
ENSG00000132967	f	3		HMGB1P5
ENSG00000133027	e	17	10400	PEMT
ENSG00000133083	l	13	9201	DCLK1
ENSG00000133112	h	13	7178	TPT1
ENSG00000133119	f	13	5983	RFC3
ENSG00000133134	l	X	84707	BEX2
ENSG00000133142	a	X	79921	TCEAL4
ENSG00000133265	k	19	23640	HSPBP1
ENSG00000133316	k	11	54663	WDR74
ENSG00000133318	c	11	10313	RTN3
ENSG00000133398	e	5	84246	MED10
ENSG00000133612	g	7	116988	AGAP3
ENSG00000133639	a	12	694	BTG1
ENSG00000133706	k	5	51520	LARS
ENSG00000133835	a	5	3295	HSD17B4
ENSG00000133884	k	11	5977	DPF2
ENSG00000133935	b	14	11161	C14orf1
ENSG00000134001	k	14	1965	EIF2S1
ENSG00000134049	e	18	51124	IER3IP1
ENSG00000134057	f	5	891	CCNB1
ENSG00000134107	l	3	8553	BHLHE40
ENSG00000134108	g	3	55207	ARL8B
ENSG00000134202	a	1	2947	GSTM3
ENSG00000134215	l	1	10451	VAV3
ENSG00000134243	h	1	6272	SORT1
ENSG00000134248	e	1	10542	LAMTOR5
ENSG00000134250	g	1	4853	NOTCH2
ENSG00000134287	c	12	377	ARF3
ENSG00000134291	a	12	79022	TMEM106C
ENSG00000134308	h	2	10971	YWHAQ
ENSG00000134318	g	2	9475	ROCK2
ENSG00000134330	c	2	285148	IAH1
ENSG00000134333	j	11	3939	LDHA
ENSG00000134375	l	1	10440	TIMM17A
ENSG00000134480	l	5	902	CCNH
ENSG00000134533	l	12	85004	RERG
ENSG00000134590	c	X	8933	FAM127A
ENSG00000134602	l	X	51765	STK26
ENSG00000134684	l	1	8565	YARS
ENSG00000134690	f	1	55143	CDCA8
ENSG00000134717	j	1	91408	BTF3L4
ENSG00000134759	l	18	55250	ELP2
ENSG00000134809	e	11	26519	TIMM10
ENSG00000134852	k	4	9575	CLOCK
ENSG00000134884	a	13	55082	ARGLU1
ENSG00000134986	c	5	9315	NREP
ENSG00000134996	c	9	26578	OSTF1
ENSG00000135002	k	9	55312	RFK
ENSG00000135018	c	9	29979	UBQLN1
ENSG00000135052	c	9	51280	GOLM1
ENSG00000135250	c	7	6733	SRPK2
ENSG00000135269	l	7	26136	TES
ENSG00000135316	e	6	10492	SYNCRIP
ENSG00000135336	e	6	23595	ORC3
ENSG00000135372	k	11	55226	NAT10
ENSG00000135387	i	11	4076	CAPRIN1
ENSG00000135390	d	12	517	ATP5G2
ENSG00000135404	b	12	967	CD63
ENSG00000135446	c	12	1019	CDK4
ENSG00000135451	f	12	10024	TROAP
ENSG00000135452	c	12	6302	TSPAN31
ENSG00000135547	e	6	23493	HEY2
ENSG00000135549	l	6	5570	PKIB
ENSG00000135624	c	2	10574	CCT7
ENSG00000135679	i	12	4193	MDM2
ENSG00000135778	l	1	84284	NTPCR
ENSG00000135821	c	1	2752	GLUL
ENSG00000135829	j	1	1660	DHX9
ENSG00000135837	g	1	9857	CEP350
ENSG00000135870	g	1	149041	RC3H1
ENSG00000135930	e	2	9470	EIF4E2
ENSG00000135940	e	2	1329	COX5B
ENSG00000135974	k	2	79074	C2orf49
ENSG00000136003	e	12	23479	ISCU
ENSG00000136026	i	12	10970	CKAP4
ENSG00000136045	b	12	11137	PWP1
ENSG00000136068	l	3	2317	FLNB
ENSG00000136100	j	13	51028	VPS36
ENSG00000136143	l	13	8803	SUCLA2
ENSG00000136156	h	13	9445	ITM2B
ENSG00000136159	b	13	55270	NUDT15
ENSG00000136193	g	7	9805	SCRN1
ENSG00000136205	a	7	64759	TNS3
ENSG00000136238	h	7	5879	RAC1
ENSG00000136240	i	7	11014	KDELR2
ENSG00000136270	c	7	9238	TBRG4
ENSG00000136271	c	7	54606	DDX56
ENSG00000136279	c	7	28988	DBNL
ENSG00000136319	c	14	91875	TTC5
ENSG00000136381	h	15	3658	IREB2
ENSG00000136450	h	17	6426	SRSF1
ENSG00000136451	k	17	7716	VEZF1
ENSG00000136463	i	17	51204	TACO1
ENSG00000136485	i	17	10238	DCAF7
ENSG00000136518	h	3	86	ACTL6A
ENSG00000136527	e	3	6434	TRA2B
ENSG00000136536	k	2	64844	2021-03-07
ENSG00000136560	g	2	10010	TANK
ENSG00000136603	a	3	6498	SKIL
ENSG00000136628	j	1	2058	EPRS
ENSG00000136631	k	1	11311	VPS45
ENSG00000136682	e	2	150472	CBWD2
ENSG00000136718	e	2	92856	IMP4
ENSG00000136758	g	10	10730	YME1L1
ENSG00000136770	j	10	64215	DNAJC1
ENSG00000136810	e	9	7295	TXN
ENSG00000136813	g	9	23392	KIAA0368
ENSG00000136824	f	9	10592	SMC2
ENSG00000136826	g	9	9314	KLF4
ENSG00000136827	k	9	1861	TOR1A
ENSG00000136868	k	9	1317	SLC31A1
ENSG00000136891	i	9	54881	TEX10
ENSG00000136897	e	9	54534	MRPL50
ENSG00000136930	c	9	5695	PSMB7
ENSG00000136933	l	9	10244	RABEPK
ENSG00000136937	j	9	4686	NCBP1
ENSG00000136938	l	9	10541	ANP32B
ENSG00000136942	d	9	11224	RPL35
ENSG00000136950	h	9	81873	ARPC5L
ENSG00000137038	k	9	90871	TMEM261
ENSG00000137074	k	9	54840	APTX
ENSG00000137133	c	9	84681	HINT2
ENSG00000137154	d	9	6194	RPS6
ENSG00000137161	c	6	10695	CNPY3
ENSG00000137177	i	6	63971	KIF13A
ENSG00000137285	f	6	347733	TUBB2B
ENSG00000137288	e	6	84300	UQCC2
ENSG00000137309	h	6	3159	HMGA1
ENSG00000137409	h	6	23787	MTCH1
ENSG00000137500	j	11	60492	CCDC90B
ENSG00000137501	a	11	54843	SYTL2
ENSG00000137547	l	8	29088	MRPL15
ENSG00000137563	f	8	8836	GGH
ENSG00000137692	k	11	84259	DCUN1D5
ENSG00000137710	a	11	5962	RDX
ENSG00000137776	h	15	79811	SLTM
ENSG00000137801	k	15	7057	THBS1
ENSG00000137806	k	15	51103	NDUFAF1
ENSG00000137815	k	15	23168	RTF1
ENSG00000137817	i	15	56965	PARP6
ENSG00000137818	d	15	6176	RPLP1
ENSG00000137876	l	15	51187	RSL24D1
ENSG00000137970	d	1		RPL7P9
ENSG00000138069	h	2	5861	RAB1A
ENSG00000138071	e	2	10097	ACTR2
ENSG00000138073	j	2	10113	PREB
ENSG00000138085	c	2	51374	ATRAID
ENSG00000138095	k	2	10128	LRPPRC
ENSG00000138180	f	10	55165	CEP55
ENSG00000138363	k	2	471	ATIC
ENSG00000138376	f	2	580	BARD1
ENSG00000138382	k	2	29081	METTL5
ENSG00000138385	e	2	6741	SSB
ENSG00000138434	l	2	6744	SSFA2
ENSG00000138442	l	2	55759	WDR12
ENSG00000138592	k	15	9101	USP8
ENSG00000138600	h	15	84888	SPPL2A
ENSG00000138614	c	15	81556	VWA9
ENSG00000138660	e	4	55435	AP1AR
ENSG00000138663	i	4	51138	COPS4
ENSG00000138668	g	4	3184	HNRNPD
ENSG00000138688	h	4	84162	KIAA1109
ENSG00000138750	j	4	53371	NUP54
ENSG00000138758	k	4	55752	2021-09-11
ENSG00000138759	a	4	80144	FRAS1
ENSG00000138772	a	4	306	ANXA3
ENSG00000138777	e	4	27068	PPA2
ENSG00000138778	f	4	1062	CENPE
ENSG00000138794	j	4	839	CASP6
ENSG00000138814	g	4	5530	PPP3CA
ENSG00000138821	l	4	64116	SLC39A8
ENSG00000139146	e	12	58516	FAM60A
ENSG00000139168	e	12	85437	ZCRB1
ENSG00000139211	l	12	347902	AMIGO2
ENSG00000139218	g	12	9169	SCAF11
ENSG00000139233	k	12	84298	LLPH
ENSG00000139239	d	12		RPL14P1
ENSG00000139343	e	12	6636	SNRPF
ENSG00000139372	e	12	6996	TDG
ENSG00000139496	i	13	9818	NUPL1
ENSG00000139514	k	13	6541	SLC7A1
ENSG00000139579	e	12	79035	NABP2
ENSG00000139613	e	12	6601	SMARCC2
ENSG00000139641	g	12	23344	ESYT1
ENSG00000139644	b	12	7009	TMBIM6
ENSG00000139684	e	13	2098	ESD
ENSG00000139921	e	14	81542	TMX1
ENSG00000139998	g	14	376267	RAB15
ENSG00000140105	l	14	7453	WARS
ENSG00000140259	g	15	4236	MFAP1
ENSG00000140264	a	15	10169	SERF2
ENSG00000140307	l	15	2958	GTF2A2
ENSG00000140319	b	15	6727	SRP14
ENSG00000140374	k	15	2108	ETFA
ENSG00000140395	c	15	80349	WDR61
ENSG00000140443	h	15	3480	IGF1R
ENSG00000140526	l	15	11057	ABHD2
ENSG00000140575	i	15	8826	IQGAP1
ENSG00000140939	l	16	8996	NOL3
ENSG00000140941	h	16	81631	MAP1LC3B
ENSG00000140983	h	16	89941	RHOT2
ENSG00000140988	h	16	6187	RPS2
ENSG00000140990	e	16	4716	NDUFB10
ENSG00000140995	e	16	54849	DEF8
ENSG00000141027	h	17	9611	NCOR1
ENSG00000141030	k	17	8533	COPS3
ENSG00000141076	e	16	84916	CIRH1A
ENSG00000141232	h	17	10140	TOB1
ENSG00000141367	i	17	1213	CLTC
ENSG00000141376	a	17	54828	BCAS3
ENSG00000141424	l	18	25800	SLC39A6
ENSG00000141425	l	18	55197	RPRD1A
ENSG00000141429	h	18	2589	GALNT1
ENSG00000141543	g	17	9775	EIF4A3
ENSG00000141551	g	17	1453	CSNK1D
ENSG00000141552	e	17	51529	ANAPC11
ENSG00000141753	g	17	3487	IGFBP4
ENSG00000141959	c	21	5211	PFKL
ENSG00000142089	a	11	10410	IFITM3
ENSG00000142208	h	14	207	AKT1
ENSG00000142230	c	19	10055	SAE1
ENSG00000142327	i	2		RNPEPL1
ENSG00000142507	e	17	5694	PSMB6
ENSG00000142534	d	19	6205	RPS11
ENSG00000142541	d	19	23521	RPL13A
ENSG00000142546	c	19	51070	NOSIP
ENSG00000142669	c	1	83442	SH3BGRL3
ENSG00000142751	k	1	54707	GPN2
ENSG00000142794	h	1	84224	NBPF3
ENSG00000142864	l	1	26135	SERBP1
ENSG00000142871	a	1	3491	CYR61
ENSG00000142937	d	1	6202	RPS8
ENSG00000142949	i	1	5792	PTPRF
ENSG00000143061	g	1	3321	IGSF3
ENSG00000143106	e	1	5686	PSMA5
ENSG00000143126	k	1	1952	CELSR2
ENSG00000143153	i	1	481	ATP1B1
ENSG00000143179	k	1	7371	UCK2
ENSG00000143228	f	1	83540	NUF2
ENSG00000143256	l	1	5202	PFDN2
ENSG00000143314	l	1	79590	MRPL24
ENSG00000143320	c	1	1382	CRABP2
ENSG00000143321	h	1	3068	HDGF
ENSG00000143376	i	1	81609	SNX27
ENSG00000143384	i	1	4170	MCL1
ENSG00000143412	a	1	8416	ANXA9
ENSG00000143416	a	1	8991	SELENBP1
ENSG00000143420	h	1	2029	ENSA
ENSG00000143436	e	1	65005	MRPL9
ENSG00000143437	c	1	405	ARNT
ENSG00000143442	i	1	23126	POGZ
ENSG00000143502	k	1	55061	SUSD4
ENSG00000143515	g	1	57198	ATP8B2
ENSG00000143543	h	1	10899	JTB
ENSG00000143545	g	1	5872	RAB13
ENSG00000143546	l	1	6279	S100A8
ENSG00000143549	j	1	7170	TPM3
ENSG00000143553	a	1	23557	SNAPIN
ENSG00000143570	c	1	27173	SLC39A1
ENSG00000143575	e	1	10456	HAX1
ENSG00000143578	k	1	148327	CREB3L4
ENSG00000143621	j	1	3608	ILF2
ENSG00000143727	e	2	52	ACP1
ENSG00000143742	e	1	6726	SRP9
ENSG00000143761	c	1	375	ARF1
ENSG00000143771	f	1	29097	CNIH4
ENSG00000143774	h	1	2987	GUK1
ENSG00000143793	j	1	79169	C1orf35
ENSG00000143799	e	1	142	PARP1
ENSG00000143870	j	2	10130	PDIA6
ENSG00000143933	f	2	805	CALM2
ENSG00000143947	d	2	6233	RPS27A
ENSG00000143977	e	2	6637	SNRPG
ENSG00000144028	i	2	23020	SNRNP200
ENSG00000144029	g	2	64969	MRPS5
ENSG00000144034	e	2	51002	TPRKB
ENSG00000144048	c	2	8446	DUSP11
ENSG00000144224	g	2	23190	UBXN4
ENSG00000144228	k	2	339745	SPOPL
ENSG00000144290	l	2	57282	SLC4A10
ENSG00000144362	l	2	493911	PHOSPHO2
ENSG00000144381	e	2	3329	HSPD1
ENSG00000144452	l	2	26154	ABCA12
ENSG00000144476	a	2	57007	ACKR3
ENSG00000144567	g	2	79137	FAM134A
ENSG00000144655	g	3	64651	CSRNP1
ENSG00000144674	a	3	2803	GOLGA4
ENSG00000144713	d	3	6161	RPL32
ENSG00000144824	l	3	90102	PHLDB2
ENSG00000144867	i	3	58477	SRPRB
ENSG00000145194	k	3	9718	ECE2
ENSG00000145220	l	4	55646	LYAR
ENSG00000145247	d	4	132299	OCIAD2
ENSG00000145293	l	4	58478	ENOPH1
ENSG00000145386	f	4	890	CCNA2
ENSG00000145494	g	5	4726	NDUFS6
ENSG00000145555	l	5	4651	MYO10
ENSG00000145592	d	5	6167	RPL37
ENSG00000145632	a	5	10769	PLK2
ENSG00000145675	g	5	5295	PIK3R1
ENSG00000145736	k	5	2966	GTF2H2
ENSG00000145736	k	5	728340	GTF2H2
ENSG00000145781	k	5	51397	COMMD10
ENSG00000145808	g	5	171019	ADAMTS19
ENSG00000145819	a	5	23092	ARHGAP26
ENSG00000145824	a	5	9547	CXCL14
ENSG00000145833	i	5	9879	DDX46
ENSG00000145912	e	5	55651	NHP2
ENSG00000145916	c	5	64777	RMND5B
ENSG00000145919	h	5	91272	BOD1
ENSG00000145979	e	6	51256	TBC1D7
ENSG00000146038	a	6	51473	DCDC2
ENSG00000146066	c	5	192286	HIGD2A
ENSG00000146109	e	6	29777	ABT1
ENSG00000146223	k	6	285855	RPL7L1
ENSG00000146242	k	6	7162	TPBG
ENSG00000146278	g	6	10957	PNRC1
ENSG00000146425	e	6	6993	DYNLT1
ENSG00000146476	e	6	79624	ARMT1
ENSG00000146535	h	7	2768	GNA12
ENSG00000146574	l	7	221960	CCZ1B
ENSG00000146676	k	7	5814	PURB
ENSG00000146677	d	7
ENSG00000146701	e	7	4191	MDH2
ENSG00000146731	k	7	908	CCT6A
ENSG00000146733	l	7	5723	PSPH
ENSG00000146833	i	7	89122	TRIM4
ENSG00000146909	j	7	64434	NOM1
ENSG00000146918	f	7	54892	NCAPG2
ENSG00000147133	a	X	6872	TAF1
ENSG00000147140	k	X	4841	NONO
ENSG00000147155	j	X	10682	EBP
ENSG00000147164	i	X	29934	SNX12
ENSG00000147274	f	X	27316	RBMX
ENSG00000147394	g	X	7739	ZNF185
ENSG00000147403	d	X	6134	RPL10
ENSG00000147419	d	8	55246	CCDC25
ENSG00000147526	g	8	6867	TACC1
ENSG00000147604	d	8	6129	RPL7
ENSG00000147649	i	8	92140	MTDH
ENSG00000147669	e	8	5440	POLR2K
ENSG00000147676	i	8	114569	MAL2
ENSG00000147684	e	8	4715	NDUFB9
ENSG00000147687	d	8	83940	TATDN1
ENSG00000147804	j	8	55630	SLC39A4
ENSG00000147852	i	9	7436	VLDLR
ENSG00000147853	g	9	50808	AK3
ENSG00000147862	g	9	4781	NFIB
ENSG00000147996	e	9	220869	CBWD5
ENSG00000147996	e	9	55871	CBWD5
ENSG00000148110	g	9	84641	HIATL1
ENSG00000148120	a	9	84909	C9orf3
ENSG00000148143	h	9	58499	ZNF462
ENSG00000148175	k	9	2040	STOM
ENSG00000148180	c	9	2934	GSN
ENSG00000148187	l	9	92399	MRRF
ENSG00000148229	k	9	54107	POLE3
ENSG00000148248	h	9	6836	SURF4
ENSG00000148290	h	9	6834	SURF1
ENSG00000148303	d	9	6130	RPL7A
ENSG00000148308	b	9	9328	GTF3C5
ENSG00000148334	e	9	80142	PTGES2
ENSG00000148335	k	9	28989	NTMT1
ENSG00000148341	g	9	56904	SH3GLB2
ENSG00000148343	i	9	84895	FAM73B
ENSG00000148344	a	9	9536	PTGES
ENSG00000148362	b	9	286257	C9orf142
ENSG00000148396	g	9	9919	SEC16A
ENSG00000148484	c	10	6251	RSU1
ENSG00000148677	a	10	27063	ANKRD1
ENSG00000148834	e	10	9446	GSTO1
ENSG00000149016	c	11	64852	TUT1
ENSG00000149084	l	11	51144	HSD17B12
ENSG00000149089	j	11	51074	APIP
ENSG00000149100	d	11	10480	EIF3M
ENSG00000149187	g	11	10658	CELF1
ENSG00000149196	j	11	51501	C11orf73
ENSG00000149212	i	11	143686	SESN3
ENSG00000149273	d	11	6188	RPS3
ENSG00000149418	g	11	6768	ST14
ENSG00000149476	c	11	26007	TKFC
ENSG00000149531	j	20		FRG1B
ENSG00000149600	c	20	149951	COMMD7
ENSG00000149761	c	11	84304	NUDT22
ENSG00000149806	e	11	2197	FAU
ENSG00000149809	h	11	7108	TM7SF2
ENSG00000149923	c	16	5531	PPP4C
ENSG00000149925	c	16	226	ALDOA
ENSG00000150456	e	13	221143	N6AMT2
ENSG00000150459	e	13	10284	SAP18
ENSG00000150540	l	2	3176	HNMT
ENSG00000150556	l	2	130576	LYPD6B
ENSG00000150687	l	11	11098	PRSS23
ENSG00000150753	e	5	22948	CCT5
ENSG00000150779	j	11	26521	TIMM8B
ENSG00000150787	e	11	5805	PTS
ENSG00000150991	k	12	7316	UBC
ENSG00000151012	l	4	23657	SLC7A11
ENSG00000151131	e	12	121053	C12orf45
ENSG00000151247	e	4	1977	EIF4E
ENSG00000151465	l	10	8872	CDC123
ENSG00000151632	l	10	1646	AKR1C2
ENSG00000151715	a	11	120224	TMEM45B
ENSG00000151725	f	4	79682	CENPU
ENSG00000151846	h	13	5042	PABPC3
ENSG00000151892	a	10	2674	GFRA1
ENSG00000151929	a	10	9531	BAG3
ENSG00000152082	j	2	80097	MZT2B
ENSG00000152102	k	2	130074	FAM168B
ENSG00000152127	h	2	4249	MGAT5
ENSG00000152234	a	18	498	ATP5A1
ENSG00000152518	g	2	678	ZFP36L2
ENSG00000152520	i	13	255967	PAN3
ENSG00000152894	a	6	5796	PTPRK
ENSG00000152939	j	5	153562	MARVELD2
ENSG00000152944	f	12	9412	MED21
ENSG00000152952	a	3	5352	PLOD2
ENSG00000153044	f	5	64946	CENPH
ENSG00000153071	g	5	1601	DAB2
ENSG00000153132	l	4	1047	CLGN
ENSG00000153140	j	5	1070	CETN3
ENSG00000153187	i	1	3192	HNRNPU
ENSG00000153201	k	2	5903	RANBP2
ENSG00000153561	h	2	64795	RMND5A
ENSG00000153774	e	16	10428	CFDP1
ENSG00000153786	a	16	55625	ZDHHC7
ENSG00000153879	l	19	1054	CEBPG
ENSG00000153914	e	5	140890	SREK1
ENSG00000153993	a	7	223117	SEMA3D
ENSG00000154001	i	14	5529	PPP2R5E
ENSG00000154174	h	3	9868	TOMM70A
ENSG00000154217	i	17	26207	PITPNC1
ENSG00000154265	h	17	23461	ABCA5
ENSG00000154473	e	10	9184	BUB3
ENSG00000154518	b	2	518	ATP5G3
ENSG00000154582	l	8	6921	TCEB1
ENSG00000154654	g	21	4685	NCAM2
ENSG00000154719	e	21	54148	MRPL39
ENSG00000154723	e	21	522	ATP5J
ENSG00000154978	h	7	81552	VOPP1
ENSG00000155096	k	8	51582	AZIN1
ENSG00000155111	h	6	23097	CDK19
ENSG00000155115	e	6	112495	GTF3C6
ENSG00000155366	c	1	389	RHOC
ENSG00000155368	b	2	1622	DBI
ENSG00000155438	e	2	84365	NIFK
ENSG00000155506	i	5	23367	LARP1
ENSG00000155508	l	5	9337	CNOT8
ENSG00000155660	c	7	9601	PDIA4
ENSG00000155792	l	8	64798	DEPTOR
ENSG00000156052	j	9	2776	GNAQ
ENSG00000156170	j	8	137682	NDUFAF6
ENSG00000156171	e	1	128338	DRAM2
ENSG00000156411	e	14	9556	C14orf2
ENSG00000156482	d	8	6156	RPL30
ENSG00000156508	d	6	1915	EEF1A1
ENSG00000156515	g	10	3098	HK1
ENSG00000156650	k	10	23522	KAT6B
ENSG00000156697	k	X	10813	UTP14A
ENSG00000156976	i	3	1974	EIF4A2
ENSG00000156990	g	3	285367	RPUSD3
ENSG00000157259	a	7	57798	GATAD1
ENSG00000157326	e	14	728635	DHRS4
ENSG00000157326	e	14	317749	DHRS4
ENSG00000157326	e	14	10901	DHRS4
ENSG00000157456	f	15	9133	CCNB2
ENSG00000157514	j	X	1831	TSC22D3
ENSG00000157593	c	6	347734	SLC35B2
ENSG00000157600	a	X	84187	TMEM164
ENSG00000157625	i	X	257397	TAB3
ENSG00000157778	b	7	84262	PSMG3
ENSG00000157837	i	12	121665	SPPL3
ENSG00000157916	c	1	11079	RER1
ENSG00000157954	i	7	26100	WIPI2
ENSG00000157992	a	2	200634	KRTCAP3
ENSG00000158019	k	2	9577	BRE
ENSG00000158042	k	11	63875	MRPL17
ENSG00000158258	l	3	64084	CLSTN2
ENSG00000158402	f	5	995	CDC25C
ENSG00000158406	k	6	8365	HIST1H4H
ENSG00000158417	e	2	9669	EIF5B
ENSG00000158604	e	7	222068	TMED4
ENSG00000158710	c	1	8407	TAGLN2
ENSG00000158711	i	1	2005	ELK4
ENSG00000158716	c	1	54935	DUSP23
ENSG00000158747	g	1	4681	NBL1
ENSG00000159055	j	21	54069	MIS18A
ENSG00000159063	k	11	79053	ALG8
ENSG00000159069	g	9	54461	FBXW5
ENSG00000159111	b	17	124995	MRPL10
ENSG00000159131	k	21	2618	GART
ENSG00000159140	g	21	6651	SON
ENSG00000159167	a	8	6781	STC1
ENSG00000159199	e	17	516	ATP5G1
ENSG00000159202	g	17	65264	UBE2Z
ENSG00000159210	c	17	11267	SNF8
ENSG00000159228	b	21	873	CBR1
ENSG00000159247	l	9		TUBBP5
ENSG00000159346	b	1	51094	ADIPOR1
ENSG00000159352	c	1	5710	PSMD4
ENSG00000159377	g	1	5692	PSMB4
ENSG00000159658	h	1	9813	EFCAB14
ENSG00000159685	l	3	84303	CHCHD6
ENSG00000159692	h	4	1487	CTBP1
ENSG00000159720	c	16	9114	ATP6V0D1
ENSG00000159840	g	7	7791	ZYX
ENSG00000160007	i	19	2909	ARHGAP35
ENSG00000160014	j	19	805	CALM3
ENSG00000160014	j	19	808	CALM3
ENSG00000160124	e	3	131076	CCDC58
ENSG00000160180	l	21	7033	TFF3
ENSG00000160182	l	21	7031	TFF1
ENSG00000160183	f	21	64699	TMPRSS3
ENSG00000160193	l	21	10785	WDR4
ENSG00000160194	e	21	4731	NDUFV3
ENSG00000160200	k	21	875	CBS
ENSG00000160209	h	21	105372824	PDXK
ENSG00000160209	h	21	8566	PDXK
ENSG00000160211	k	X	2539	G6PD
ENSG00000160213	e	21	1476	CSTB
ENSG00000160221	c	21	102724023	C21orf33
ENSG00000160221	c	21	8209	C21orf33
ENSG00000160305	k	21	23181	DIP2A
ENSG00000160410	c	19	92799	SHKBP1
ENSG00000160446	c	9	84885	ZDHHC12
ENSG00000160551	i	17	57551	TAOK1
ENSG00000160679	k	1	26097	CHTOP
ENSG00000160688	k	1	80308	FLAD1
ENSG00000160753	b	1	23623	RUSC1
ENSG00000160789	g	1	4000	LMNA
ENSG00000160799	b	3	151903	CCDC12
ENSG00000160888	g	19	9592	IER2
ENSG00000161016	d	8	6132	RPL8
ENSG00000161057	k	7	5701	PSMC2
ENSG00000161179	i	22	150223	YDJC
ENSG00000161203	c	3	1173	AP2M1
ENSG00000161243	l	19	126433	FBXO27
ENSG00000161249	j	19	93099	DMKN
ENSG00000161526	d	17	29115	SAP30BP
ENSG00000161547	h	17	6427	SRSF2
ENSG00000161800	f	12	29127	RACGAP1
ENSG00000161813	k	12	113251	LARP4
ENSG00000161970	d	17	6154	RPL26
ENSG00000161980	e	16	51728	POLR3K
ENSG00000162076	h	16	114984	FLYWCH2
ENSG00000162384	e	1	54987	C1orf123
ENSG00000162434	a	1	3716	JAK1
ENSG00000162444	a	1	116362	RBP7
ENSG00000162521	c	1	5928	RBBP4
ENSG00000162522	a	1	57648	KIAA1522
ENSG00000162545	g	1	55450	CAMK2N1
ENSG00000162591	g	1	1953	MEGF6
ENSG00000162607	j	1	7398	USP1
ENSG00000162623	j	1	127253	TYW3
ENSG00000162636	l	1	284611	FAM102B
ENSG00000162639	e	1	113802	HENMT1
ENSG00000162642	j	1	148423	C1orf52
ENSG00000162664	e	1	284695	ZNF326
ENSG00000162714	i	1	84838	ZNF496
ENSG00000162735	e	1	5824	PEX19
ENSG00000162772	i	1	467	ATF3
ENSG00000162825	g	1	100288142	NBPF20
ENSG00000162910	e	1	128308	MRPL55
ENSG00000162923	i	1	80232	WDR26
ENSG00000162976	c	2	130814	PQLC3
ENSG00000162981	g	2	151354	FAM84A
ENSG00000163002	f	2	129401	NUP35
ENSG00000163069	e	4	6443	SGCB
ENSG00000163083	h	2	3625	INHBB
ENSG00000163159	c	1	6944	VPS72
ENSG00000163170	e	2	388962	BOLA3
ENSG00000163191	a	1	6282	S100A11
ENSG00000163220	k	1	6280	S100A9
ENSG00000163346	g	1	57326	PBXIP1
ENSG00000163349	g	1	204851	HIPK1
ENSG00000163382	c	1	128240	APOA1BP
ENSG00000163399	c	1	476	ATP1A1
ENSG00000163428	k	3	116064	LRRC58
ENSG00000163444	c	1	653659	TMEM183A
ENSG00000163444	c	1	92703	TMEM183A
ENSG00000163527	h	3	201595	STT3B
ENSG00000163558	k	3	5584	PRKCI
ENSG00000163597	e	17	100507246	SNHG16
ENSG00000163629	g	4	5783	PTPN13
ENSG00000163637	j	3	166336	PRICKLE2
ENSG00000163682	d	4	6133	RPL9
ENSG00000163694	e	4	54502	RBM47
ENSG00000163697	c	4	323	APBB2
ENSG00000163714	e	3	23350	U2SURP
ENSG00000163719	k	3	64419	MTMR14
ENSG00000163754	k	3	2992	GYG1
ENSG00000163785	h	3	6259	RYK
ENSG00000163807	h	3	57456	KIAA1143
ENSG00000163811	k	2	23160	WDR43
ENSG00000163870	h	3	131601	TPRA1
ENSG00000163875	e	1	64769	MEAF6
ENSG00000163902	g	3	6184	RPN1
ENSG00000163923	f	3	116832	RPL39L
ENSG00000163933	e	3	91869	RFT1
ENSG00000163938	k	3	26354	GNL3
ENSG00000163939	e	3	55193	PBRM1
ENSG00000163956	c	4	4043	LRPAP1
ENSG00000164022	e	4	9255	AIMP1
ENSG00000164032	f	4	3015	H2AFZ
ENSG00000164051	e	3	79714	CCDC51
ENSG00000164062	c	3	327	APEH
ENSG00000164081	c	3	51368	TEX264
ENSG00000164087	f	3	25886	POC1A
ENSG00000164104	f	4	3148	HMGB2
ENSG00000164109	f	4	4085	MAD2L1
ENSG00000164111	e	4	308	ANXA5
ENSG00000164134	j	4	80155	NAA15
ENSG00000164163	l	4	6059	ABCE1
ENSG00000164171	l	5	3673	ITGA2
ENSG00000164172	l	5	4338	MOCS2
ENSG00000164182	k	5	91942	NDUFAF2
ENSG00000164190	i	5	25836	NIPBL
ENSG00000164237	l	5	134147	CMBL
ENSG00000164292	a	5	22836	RHOBTB3
ENSG00000164338	l	5	84135	UTP15
ENSG00000164442	a	6	10370	CITED2
ENSG00000164506	i	6	134957	STXBP5
ENSG00000164587	d	5	6208	RPS14
ENSG00000164611	f	5	9232	PTTG1
ENSG00000164684	g	8	619279	ZNF704
ENSG00000164687	l	8	2171	FABP5
ENSG00000164742	a	7	107	ADCY1
ENSG00000164754	f	8	5885	RAD21
ENSG00000164885	k	7	1020	CDK5
ENSG00000164896	c	7	10922	FASTK
ENSG00000164898	j	7	154791	C7orf55
ENSG00000164919	e	8	1345	COX6C
ENSG00000164920	c	8	116039	OSR2
ENSG00000164933	j	8	81034	SLC25A32
ENSG00000164934	l	8	25879	DCAF13
ENSG00000164967	c	9	138716	RPP25L
ENSG00000165118	k	9	84267	C9orf64
ENSG00000165119	e	9	3190	HNRNPK
ENSG00000165140	c	9	2203	FBP1
ENSG00000165209	i	9	55342	STRBP
ENSG00000165215	a	7	1365	CLDN3
ENSG00000165219	g	9	26130	GAPVD1
ENSG00000165233	e	9	84270	C9orf89
ENSG00000165238	l	9	65268	WNK2
ENSG00000165264	e	9	4712	NDUFB6
ENSG00000165272	c	9	360	AQP3
ENSG00000165280	c	9	7415	VCP
ENSG00000165283	c	9	30968	STOML2
ENSG00000165322	i	10	94134	ARHGAP12
ENSG00000165389	e	14	171546	SPTSSA
ENSG00000165475	k	13	51084	CRYL1
ENSG00000165480	f	13	221150	SKA3
ENSG00000165502	e	14	6166	RPL36AL
ENSG00000165527	k	14	382	ARF6
ENSG00000165609	k	10	11164	NUDT5
ENSG00000165629	e	10	509	ATP5C1
ENSG00000165637	k	10	7417	VDAC2
ENSG00000165669	e	10	63877	FAM204A
ENSG00000165672	e	10	10935	PRDX3
ENSG00000165678	e	10	27069	GHITM
ENSG00000165688	c	9	23203	PMPCA
ENSG00000165689	j	9	10807	SDCCAG3
ENSG00000165704	e	X	3251	HPRT1
ENSG00000165732	l	10	9188	DDX21
ENSG00000165775	b	X	65991	FUNDC2
ENSG00000165898	k	14	122961	ISCA2
ENSG00000165929	k	14	123036	TC2N
ENSG00000165934	k	14	53981	CPSF2
ENSG00000165949	a	14	3429	IFI27
ENSG00000165983	k	10	9317	PTER
ENSG00000166025	a	11	154810	AMOTL1
ENSG00000166136	e	10	4714	NDUFB8
ENSG00000166145	h	15	6692	SPINT1
ENSG00000166164	h	16	29117	BRD7
ENSG00000166181	k	11	8539	API5
ENSG00000166197	k	10	9221	NOLC1
ENSG00000166226	k	12	10576	CCT2
ENSG00000166275	i	10	119032	C10orf32
ENSG00000166326	g	11	54765	TRIM44
ENSG00000166337	h	11	6881	TAF10
ENSG00000166347	a	18	1528	CYB5A
ENSG00000166411	k	15	3419	IDH3A
ENSG00000166415	l	15	256764	WDR72
ENSG00000166426	l	15	1381	CRABP1
ENSG00000166451	f	16	55839	CENPN
ENSG00000166477	e	15	123169	LEO1
ENSG00000166503	j	15	50810
ENSG00000166508	f	7	4176	MCM7
ENSG00000166509	a	16	10143	CLEC3A
ENSG00000166557	c	15	23423	TMED3
ENSG00000166595	e	16	51647	FAM96B
ENSG00000166681	a	X	27018	NGFRAP1
ENSG00000166710	a	15	567	B2M
ENSG00000166734	c	15	113201	CASC4
ENSG00000166750	g	17	162394	SLFN5
ENSG00000166794	b	15	5479	PPIB
ENSG00000166797	e	15	84191	FAM96A
ENSG00000166847	k	16	84516	DCTN5
ENSG00000166851	f	16	5347	PLK1
ENSG00000166886	k	12	4665	NAB2
ENSG00000166902	e	11	54948	MRPL16
ENSG00000166913	e	20	7529	YWHAB
ENSG00000166986	k	12	4141	MARS
ENSG00000167085	e	17	5245	PHB
ENSG00000167088	e	18	6632	SNRPD1
ENSG00000167112	c	9	26995	TRUB2
ENSG00000167113	k	9	51117	COQ4
ENSG00000167114	a	9	10999	SLC27A4
ENSG00000167193	i	17	1398	CRK
ENSG00000167196	k	15	26263	FBXO22
ENSG00000167202	k	15	23102	TBC1D2B
ENSG00000167283	d	11	10632	ATP5L
ENSG00000167460	h	19	7171	TPM4
ENSG00000167468	c	19	2879	GPX4
ENSG00000167470	k	19	90007	MIDN
ENSG00000167508	c	16	4597	MVD
ENSG00000167513	f	16	81620	CDT1
ENSG00000167522	k	16	29123	ANKRD11
ENSG00000167526	d	16	6137	RPL13
ENSG00000167535	g	12	784	CACNB3
ENSG00000167553	f	12	84790	TUBA1C
ENSG00000167635	j	19	7705	ZNF146
ENSG00000167642	c	19	10653	SPINT2
ENSG00000167645	k	19	90522	YIF1B
ENSG00000167671	c	19	80700	UBXN6
ENSG00000167699	c	17	51031	GLOD4
ENSG00000167747	c	19	84798	C19orf48
ENSG00000167767	a	12	144501	KRT80
ENSG00000167770	c	11	55611	OTUB1
ENSG00000167775	c	19	51293	CD320
ENSG00000167792	b	11	4723	NDUFV1
ENSG00000167815	c	19	7001	PRDX2
ENSG00000167861	g	17	283987	HID1
ENSG00000167862	k	17	3396	ICT1
ENSG00000167863	b	17	10476	ATP5H
ENSG00000167969	i	16	1632	ECI1
ENSG00000167978	j	16	23524	SRRM2
ENSG00000167986	g	11	1642	DDB1
ENSG00000167996	h	11	2495	FTH1
ENSG00000168002	j	11	5436	POLR2G
ENSG00000168003	e	11	6520	SLC3A2
ENSG00000168028	d	3	3921	RPSA
ENSG00000168036	j	3	1499	CTNNB1
ENSG00000168066	h	11	7536	SF1
ENSG00000168078	f	8	55872	PBK
ENSG00000168090	c	7	10980	COPS6
ENSG00000168101	c	16	84309	NUDT16L1
ENSG00000168137	h	3	55209	SETD5
ENSG00000168159	k	1	149603	RNF187
ENSG00000168273	j	3	440957	SMIM4
ENSG00000168275	e	1	388753	COA6
ENSG00000168303	e	7	136647	MPLKIP
ENSG00000168350	c	14	123099	DEGS2
ENSG00000168374	e	3	378	ARF4
ENSG00000168386	l	3	11259	FILIP1L
ENSG00000168393	f	2	1841	DTYMK
ENSG00000168397	g	2	23192	ATG4B
ENSG00000168411	j	16	55159	RFWD3
ENSG00000168439	c	11	10963	STIP1
ENSG00000168461	l	18	11031	RAB31
ENSG00000168495	l	8	661	POLR3D
ENSG00000168653	e	1	4725	NDUFS5
ENSG00000168743	a	4	255743	NPNT
ENSG00000168769	j	4	54790	TET2
ENSG00000168827	j	3	85476	GFM1
ENSG00000168884	g	4	79155	TNIP2
ENSG00000168938	a	5	5480	PPIC
ENSG00000168958	k	2	56947	MFF
ENSG00000169016	l	2	1876	E2F6
ENSG00000169020	d	4	521	ATP5I
ENSG00000169045	j	5	3187	HNRNPH1
ENSG00000169047	h	2	3667	IRS1
ENSG00000169083	h	X	367	AR
ENSG00000169100	c	X	293	SLC25A6
ENSG00000169217	c	16	10421	CD2BP2
ENSG00000169223	c	5	10960	LMAN2
ENSG00000169230	h	5	27166	PRELID1
ENSG00000169241	k	1	55974	SLC50A1
ENSG00000169242	b	1	1942	EFNA1
ENSG00000169288	k	4	65008	MRPL1
ENSG00000169398	c	8	5747	PTK2
ENSG00000169439	a	8	6383	SDC2
ENSG00000169446	j	X	93380	MMGT1
ENSG00000169504	g	1	25932	CLIC4
ENSG00000169567	d	5	3094	HINT1
ENSG00000169583	h	9	9022	CLIC3
ENSG00000169599	l	2	27247	NFU1
ENSG00000169627	j	16	654483	BOLA2B
ENSG00000169660	i	17	284004	HEXDC
ENSG00000169679	f	2	699	BUB1
ENSG00000169692	h	9	10555	AGPAT2
ENSG00000169696	b	17	79058	ASPSCR1
ENSG00000169714	c	3	7555	CNBP
ENSG00000169727	c	17	2873	GPS1
ENSG00000169738	b	17	51181	DCXR
ENSG00000169756	h	2	3987	LIMS1
ENSG00000169813	c	10	3185	HNRNPF
ENSG00000169862	g	5	1501	CTNND2
ENSG00000169871	g	7	81844	TRIM56
ENSG00000169919	a	7	2990	GUSB
ENSG00000169976	e	6	83443	SF3B5
ENSG00000170004	g	17	1107	CHD3
ENSG00000170017	a	3	214	ALCAM
ENSG00000170027	i	7	7532	YWHAG
ENSG00000170089	c	5
ENSG00000170266	a	3	2720	GLB1
ENSG00000170291	j	17	23587	ELP5
ENSG00000170315	c	17	7314	UBB
ENSG00000170345	a	14	2353	FOS
ENSG00000170421	c	12	3856	KRT8
ENSG00000170430	h	10	4255	MGMT
ENSG00000170500	l	2	164832	LONRF2
ENSG00000170515	l	12	5036	PA2G4
ENSG00000170522	e	4	79071	ELOVL6
ENSG00000170540	f	16	23204	ARL6IP1
ENSG00000170561	k	5	153572	IRX2
ENSG00000170571	c	5	133418	EMB
ENSG00000170584	d	5	134492	NUDCD2
ENSG00000170606	k	5	3308	HSPA4
ENSG00000170619	e	8	28991	COMMD5
ENSG00000170653	c	12	11016	ATF7
ENSG00000170759	k	10	3799	KIF5B
ENSG00000170819	j	3	8419	BFSP2
ENSG00000170832	i	17	84669	USP32
ENSG00000170836	i	17	8493	PPM1D
ENSG00000170855	e	12	51499	TRIAP1
ENSG00000170876	k	3	79188	TMEM43
ENSG00000170892	h	19	79042	TSEN34
ENSG00000170921	a	17	26115	TANC2
ENSG00000171135	k	3	84522	JAGN1
ENSG00000171159	c	9	79095	C9orf16
ENSG00000171222	h	20	51282	SCAND1
ENSG00000171223	g	19	3726	JUNB
ENSG00000171311	j	10	51013	EXOSC1
ENSG00000171345	c	17	3880	KRT19
ENSG00000171346	a	17	3866	KRT15
ENSG00000171401	a	17	3860	KRT13
ENSG00000171421	e	5	64979	MRPL36
ENSG00000171453	e	6	9533	POLR1C
ENSG00000171456	i	20	171023	ASXL1
ENSG00000171490	e	16	26156	RSL1D1
ENSG00000171603	g	1	22883	CLSTN1
ENSG00000171634	i	17	2186	BPTF
ENSG00000171735	c	1	23261	CAMTA1
ENSG00000171806	e	1	92342	METTL18
ENSG00000171858	d	20	6227	RPS21
ENSG00000171940	g	20	7764	ZNF217
ENSG00000172037	g	3	3913	LAMB2
ENSG00000172058	c	5	8293	SERF1A
ENSG00000172062	k	5	6606	SMN1
ENSG00000172062	k	5	6607	SMN1
ENSG00000172113	b	3	10201	NME6
ENSG00000172115	k	7	54205	CYCS
ENSG00000172172	e	8	28998	MRPL13
ENSG00000172201	a	6	3400	ID4
ENSG00000172269	e	11	1798	DPAGT1
ENSG00000172339	l	1	199857	ALG14
ENSG00000172354	k	7	2783	GNB2
ENSG00000172466	d	18	7572	ZNF24
ENSG00000172531	c	11	5499	PPP1CA
ENSG00000172551	a	12	118430	MUCL1
ENSG00000172590	e	14	122704	MRPL52
ENSG00000172663	c	11	80194	TMEM134
ENSG00000172757	c	11	1072	CFL1
[truncated: 854 more rows]
