# Supplementary material for: A combination approach of pseudotime analysis and mathematical modeling for understanding drug-resistant mechanisms
Source: Sci Rep. 2021 Sep 16;11:18511. doi: 10.1038/s41598-021-97887-z (PMC8445918; doi:10.1038/s41598-021-97887-z)
Supplement: Supplementary file 4 — Supplementary Table S3. [file 41598_2021_97887_MOESM4_ESM.xlsx]

## Sheet: Sheet1
id	Gene_name
ENSG00000000419	DPM1
ENSG00000006712	PAF1
ENSG00000006831	ADIPOR2
ENSG00000007168	PAFAH1B1
ENSG00000008294	SPAG9
ENSG00000009307	CSDE1
ENSG00000009413	REV3L
ENSG00000009954	BAZ1B
ENSG00000011304	PTBP1
ENSG00000022840	RNF10
ENSG00000029993	HMGB3
ENSG00000049239	H6PD
ENSG00000058262	SEC61A1
ENSG00000058673	ZC3H11A
ENSG00000061936	SFSWAP
ENSG00000062725	APPBP2
ENSG00000063046	EIF4B
ENSG00000064115	TM7SF3
ENSG00000065361	ERBB3
ENSG00000066933	MYO9A
ENSG00000070756	PABPC1
ENSG00000075223	SEMA3C
ENSG00000075568	TMEM131
ENSG00000078369	GNB1
ENSG00000084733	RAB10
ENSG00000087077	TRIP6
ENSG00000087338	GMCL1
ENSG00000087460	GNAS
ENSG00000091527	CDV3
ENSG00000092201	SUPT16H
ENSG00000099204	ABLIM1
ENSG00000100075	SLC25A1
ENSG00000100201	DDX17
ENSG00000100503	NIN
ENSG00000100577	GSTZ1
ENSG00000100591	AHSA1
ENSG00000100605	ITPK1
ENSG00000100644	HIF1A
ENSG00000100811	YY1
ENSG00000101144	BMP7
ENSG00000101199	ARFGAP1
ENSG00000101224	CDC25B
ENSG00000102081	FMR1
ENSG00000102974	CTCF
ENSG00000103353	UBFD1
ENSG00000103502	CDIPT
ENSG00000104388	RAB2A
ENSG00000104517	UBR5
ENSG00000104852	SNRNP70
ENSG00000105220	GPI
ENSG00000106244	PDAP1
ENSG00000106263	EIF3B
ENSG00000106638	TBL2
ENSG00000107281	NPDC1
ENSG00000107485	GATA3
ENSG00000107937	GTPBP4
ENSG00000108061	SHOC2
ENSG00000108100	CCNY
ENSG00000108406	DHX40
ENSG00000108468	CBX1
ENSG00000108510	MED13
ENSG00000108557	RAI1
ENSG00000108604	SMARCD2
ENSG00000108819	PPP1R9B
ENSG00000110492	MDK
ENSG00000110651	CD81
ENSG00000112379	ARFGEF3
ENSG00000112531	QKI
ENSG00000112851	ERBIN
ENSG00000113580	NR3C1
ENSG00000113645	WWC1
ENSG00000114302	PRKAR2A
ENSG00000114503	NCBP2
ENSG00000114745	GORASP1
ENSG00000116133	DHCR24
ENSG00000116489	CAPZA1
ENSG00000117448	AKR1A1
ENSG00000117984	CTSD
ENSG00000118200	CAMSAP2
ENSG00000118816	CCNI
ENSG00000119616	FCF1
ENSG00000119844	AFTPH
ENSG00000119888	EPCAM
ENSG00000120256	LRP11
ENSG00000120705	ETF1
ENSG00000122359	ANXA11
ENSG00000122566	HNRNPA2B1
ENSG00000122641	INHBA
ENSG00000123066	MED13L
ENSG00000123353	ORMDL2
ENSG00000123983	ACSL3
ENSG00000124006	OBSL1
ENSG00000124171	PARD6B
ENSG00000125520	SLC2A4RG
ENSG00000125534	PPDPF
ENSG00000126247	CAPNS1
ENSG00000127603	MACF1
ENSG00000127616	SMARCA4
ENSG00000128245	YWHAH
ENSG00000128272	ATF4
ENSG00000128567	PODXL
ENSG00000128708	HAT1
ENSG00000129514	FOXA1
ENSG00000130396	AFDN
ENSG00000130723	PRRC2B
ENSG00000131149	GSE1
ENSG00000132424	PNISR
ENSG00000132470	ITGB4
ENSG00000133112	TPT1
ENSG00000133318	RTN3
ENSG00000133639	BTG1
ENSG00000134884	ARGLU1
ENSG00000135486	HNRNPA1
ENSG00000135837	CEP350
ENSG00000135870	RC3H1
ENSG00000136153	LMO7
ENSG00000136450	SRSF1
ENSG00000137203	TFAP2A
ENSG00000137309	HMGA1
ENSG00000137409	MTCH1
ENSG00000137710	RDX
ENSG00000138600	SPPL2A
ENSG00000138668	HNRNPD
ENSG00000139218	SCAF11
ENSG00000140299	BNIP2
ENSG00000140443	IGF1R
ENSG00000140983	RHOT2
ENSG00000141429	GALNT1
ENSG00000141551	CSNK1D
ENSG00000141753	IGFBP4
ENSG00000141959	PFKL
ENSG00000142327	RNPEPL1
ENSG00000142949	PTPRF
ENSG00000143061	IGSF3
ENSG00000143384	MCL1
ENSG00000143442	POGZ
ENSG00000143933	CALM2
ENSG00000144228	SPOPL
ENSG00000144283	PKP4
ENSG00000145919	BOD1
ENSG00000146223	RPL7L1
ENSG00000146676	PURB
ENSG00000147649	MTDH
ENSG00000147853	AK3
ENSG00000148396	SEC16A
ENSG00000149187	CELF1
ENSG00000149212	SESN3
ENSG00000150991	UBC
ENSG00000151846	PABPC3
ENSG00000151892	GFRA1
ENSG00000153044	CENPH
ENSG00000153071	DAB2
ENSG00000153201	RANBP2
ENSG00000155111	CDK19
ENSG00000156504	FAM122B
ENSG00000157625	TAB3
ENSG00000159069	FBXW5
ENSG00000159202	UBE2Z
ENSG00000159658	EFCAB14
ENSG00000159692	CTBP1
ENSG00000160007	ARHGAP35
ENSG00000160209	PDXK
ENSG00000160216	AGPAT3
ENSG00000160888	IER2
ENSG00000162825	NBPF20
ENSG00000163527	STT3B
ENSG00000164292	RHOBTB3
ENSG00000164754	RAD21
ENSG00000165215	CLDN3
ENSG00000165280	VCP
ENSG00000165527	ARF6
ENSG00000166136	NDUFB8
ENSG00000167460	TPM4
ENSG00000167658	EEF2
ENSG00000167792	NDUFV1
ENSG00000167969	ECI1
ENSG00000167978	SRRM2
ENSG00000167986	DDB1
ENSG00000168066	SF1
ENSG00000168118	RAB4A
ENSG00000169696	ASPSCR1
ENSG00000170004	CHD3
ENSG00000170266	GLB1
ENSG00000170836	PPM1D
ENSG00000171223	JUNB
ENSG00000171456	ASXL1
ENSG00000172354	GNB2
ENSG00000172845	SP3
ENSG00000172915	NBEA
ENSG00000172954	LCLAT1
ENSG00000172974	AC007318.1
ENSG00000173120	KDM2A
ENSG00000173156	RHOD
ENSG00000173402	DAG1
ENSG00000173457	PPP1R14B
ENSG00000173575	CHD2
ENSG00000175166	PSMD2
ENSG00000175938	ORAI3
ENSG00000176788	BASP1
ENSG00000176845	METRNL
ENSG00000176978	DPP7
ENSG00000177169	ULK1
ENSG00000177425	PAWR
ENSG00000178605	GTPBP6
ENSG00000178896	EXOSC4
ENSG00000179010	MRFAP1
ENSG00000180530	NRIP1
ENSG00000180694	TMEM64
ENSG00000180902	D2HGDH
ENSG00000182173	TSEN54
ENSG00000182512	GLRX5
ENSG00000182670	TTC3
ENSG00000182827	ACBD3
ENSG00000184787	UBE2G2
ENSG00000185164	NOMO2
ENSG00000185187	SIGIRR
ENSG00000187514	PTMA
ENSG00000196550	FAM72A
ENSG00000196562	SULF2
ENSG00000197111	PCBP2
ENSG00000197157	SND1
ENSG00000197256	KANK2
ENSG00000197258	EIF4BP6
ENSG00000197308	GATA3-AS1
ENSG00000197312	DDI2
ENSG00000197323	TRIM33
ENSG00000197324	LRP10
ENSG00000197386	HTT
ENSG00000197694	SPTAN1
ENSG00000197746	PSAP
ENSG00000197879	MYO1C
ENSG00000198231	DDX42
ENSG00000198408	MGEA5
ENSG00000198502	HLA-DRB5
ENSG00000198668	CALM1
ENSG00000198830	HMGN2
ENSG00000202198	RF00100
ENSG00000204217	BMPR2
ENSG00000204389	HSPA1A
ENSG00000204463	BAG6
ENSG00000206053	JPT2
ENSG00000213281	NRAS
ENSG00000213639	PPP1CB
ENSG00000213707	HMGB1P10
ENSG00000214022	REPIN1
ENSG00000215301	DDX3X
ENSG00000215440	NPEPL1
ENSG00000215784	FAM72D
ENSG00000219163	HMGB1P20
ENSG00000219481	NBPF1
ENSG00000223573	TINCR
ENSG00000228981	AC097658.1
ENSG00000231925	TAPBP
ENSG00000233016	SNHG7
ENSG00000233369	GTF2IP4
ENSG00000234782	TPT1P9
ENSG00000235957	COX7CP1
ENSG00000237441	RGL2
ENSG00000240682	ISY1
ENSG00000243517	AC024940.3
ENSG00000243716	NPIPB5
ENSG00000253352	TUG1
ENSG00000254251	AC103770.1
ENSG00000255642	PABPC1P4
ENSG00000258289	CHURC1
ENSG00000260032	NORAD
ENSG00000266338	NBPF15
ENSG00000266411	AC005972.1
ENSG00000267280	TBX2-AS1
ENSG00000267795	SMIM22
ENSG00000268104	SLC6A14
ENSG00000269713	NBPF9
ENSG00000271425	NBPF10
