# Supplementary material for: A combination approach of pseudotime analysis and mathematical modeling for understanding drug-resistant mechanisms
Source: Sci Rep. 2021 Sep 16;11:18511. doi: 10.1038/s41598-021-97887-z (PMC8445918; doi:10.1038/s41598-021-97887-z)
Supplement: Supplementary file 5 — Supplementary Table S4. [file 41598_2021_97887_MOESM5_ESM.xlsx]

## Sheet: Sheet1
id	Gene_name
ENSG00000008988	RPS20
ENSG00000063177	RPL18
ENSG00000071082	RPL31
ENSG00000087086	FTL
ENSG00000089009	RPL6
ENSG00000089157	RPLP0
ENSG00000100316	RPL3
ENSG00000105372	RPS19
ENSG00000105640	RPL18A
ENSG00000106211	HSPB1
ENSG00000108518	PFN1
ENSG00000109475	RPL34
ENSG00000112306	RPS12
ENSG00000115268	RPS15
ENSG00000122026	RPL21
ENSG00000123349	PFDN5
ENSG00000130255	RPL36
ENSG00000135390	ATP5MC2
ENSG00000136942	RPL35
ENSG00000137154	RPS6
ENSG00000137818	RPLP1
ENSG00000137970	RPL7P9
ENSG00000139239	RPL14P1
ENSG00000140988	RPS2
ENSG00000142534	RPS11
ENSG00000142541	RPL13A
ENSG00000142937	RPS8
ENSG00000144713	RPL32
ENSG00000145592	RPL37
ENSG00000146677	AC004453.1
ENSG00000147604	RPL7
ENSG00000149273	RPS3
ENSG00000161016	RPL8
ENSG00000161970	RPL26
ENSG00000164587	RPS14
ENSG00000167283	ATP5MG
ENSG00000167526	RPL13
ENSG00000169020	ATP5ME
ENSG00000169583	CLIC3
ENSG00000169692	AGPAT2
ENSG00000171858	RPS21
ENSG00000174748	RPL15
ENSG00000177954	RPS27
ENSG00000181163	NPM1
ENSG00000182774	RPS17
ENSG00000182899	RPL35A
ENSG00000187109	NAP1L1
ENSG00000187653	TMSB4XP8
ENSG00000189343	RPS2P46
ENSG00000196976	LAGE3
ENSG00000197958	RPL12
ENSG00000198034	RPS4X
ENSG00000198242	RPL23A
ENSG00000198918	RPL39
ENSG00000205542	TMSB4X
ENSG00000212802	RPL15P3
ENSG00000213442	RPL18AP3
ENSG00000213741	RPS29
ENSG00000213885	RPL13AP7
ENSG00000215003	RPL15P20
ENSG00000215030	RPL13P12
ENSG00000218175	AC016739.1
ENSG00000225093	RPL3P7
ENSG00000225178	RPSAP58
ENSG00000226084	AC113935.1
ENSG00000226972	RPL12P19
ENSG00000227081	AC005912.1
ENSG00000228205	AC131235.1
ENSG00000229117	RPL41
ENSG00000231500	RPS18
ENSG00000233476	EEF1A1P6
ENSG00000234498	RPL13AP20
ENSG00000234797	RPS3AP6
ENSG00000236552	RPL13AP5
ENSG00000237729	AC002075.2
ENSG00000240509	RPL34P18
ENSG00000242262	AC092597.1
ENSG00000281181	FP236383.3
ENSG00000281383	FP671120.4
